# Supplementary material for: {2-[Bis(2,4-di-tert-butyl­phen­oxy)phosphan­yloxy-κP]-3,5-di-tert-butyl­phenyl-κC 1}[(1,2,5,6-η)-cyclo­octa-1,5-diene]rhodium(I) toluene monosolvate
Source: Acta Crystallogr Sect E Struct Rep Online. 2012 Jan 31;68(Pt 2):m215. doi: 10.1107/S1600536812002851 (PMC3274931; doi:10.1107/S1600536812002851)
Supplement: Supplementary file 1 [file e-68-0m215-sup1.cif]

##############################################################################
#                                                                            #
# This CIF contains the data in a paper accepted for publication in          #
# Acta Crystallographica Section E. It conforms to the requirements of       #
# Notes for Authors for Acta Crystallographica Section E, and has been       #
# peer reviewed under the auspices of the IUCr Commission on Journals.       #
#                                                                            #
# Full details of the Crystallographic Information File format               #
# are given in the paper "The Crystallographic Information File (CIF):       #
# a New Standard Archive File for Crystallography" by S. R. Hall, F. H.      #
# Allen and I. D. Brown [Acta Cryst. (1991), A47, 655-685].                  #
#                                                                            #
# The current version of the core CIF dictionary is obtainable from          #
# ftp://ftp.iucr.org/pub/cif_core.dic.                                       #
#                                                                            #
# Software is freely available for graphical display of the structure(s)     #
# in this CIF. For information consult the CIF software page                 #
# http://www.iucr.org/resources/cif/software.                                #
#                                                                            #
# This file may be used for bona fide research purposes within the           #
# scientific community so long as proper attribution is given to the journal # 
# article from which it was obtained.                                        #
#                                                                            #
##############################################################################
data_I
_audit_creation_method     SHELXL-97
_chemical_name_systematic
;
{2-[Bis(2,4-di-<i>tert</i>-butylphenoxy)phosphanyloxy-\k<i>P</i>]-3,5-di-
<i>tert</i>-butylphenyl-\k<i>C</i>^1^}[(1,2,5,6-\h)-cycloocta-1,5-
diene]rhodium(I) toluene monosolvate
;
_chemical_name_common     ?
_chemical_formula_moiety     'C50 H74 O3 P Rh, C7 H8'
_chemical_formula_sum     'C57 H82 O3 P Rh'
_chemical_formula_iupac     '[Rh (C42 H62 O3 P) (C8 H12)], C7 H8'
_chemical_formula_weight     949.11
_chemical_melting_point     ?
_symmetry_cell_setting     triclinic
_symmetry_space_group_name_H-M     'P -1'
_space_group_name_Hall     '-P 1'
loop_
    _symmetry_equiv_pos_as_xyz
    'x, y, z'
    '-x, -y, -z'
_cell_length_a     11.1212(3)
_cell_length_b     12.5865(3)
_cell_length_c     20.0690(5)
_cell_angle_alpha     106.8910(10)
_cell_angle_beta     102.3440(10)
_cell_angle_gamma     94.4830(10)
_cell_volume     2596.13(11)
_cell_formula_units_Z     2
_cell_measurement_reflns_used     9854
_cell_measurement_theta_min     2.41
_cell_measurement_theta_max     28.75
_cell_measurement_temperature     150(2)
_exptl_crystal_description     plate
_exptl_crystal_colour     orange
_exptl_crystal_size_max     0.44
_exptl_crystal_size_mid     0.33
_exptl_crystal_size_min     0.09
_exptl_crystal_density_diffrn     1.214
_exptl_crystal_density_meas     ?
_exptl_crystal_density_method     'not measured'
_exptl_crystal_F_000     1016
_exptl_absorpt_coefficient_mu     0.401
_exptl_absorpt_correction_type     multi-scan
_exptl_absorpt_process_details     '(SADABS; Bruker, 2008)'
_exptl_absorpt_correction_T_min     0.6821
_exptl_absorpt_correction_T_max     0.7458
_exptl_special_details     ?
_diffrn_ambient_temperature     150(2)
_diffrn_radiation_type     MoK\a
_diffrn_radiation_wavelength     0.71073
_diffrn_radiation_source     'fine-focus sealed tube'
_diffrn_radiation_monochromator     'curved graphite'
_diffrn_measurement_device_type     'Bruker Kappa APEXII DUO'
_diffrn_measurement_method     '\w and \f scans'
_diffrn_detector_area_resol_mean     ?
_diffrn_reflns_number     106645
_diffrn_reflns_av_R_equivalents     0.0268
_diffrn_reflns_av_sigmaI/netI     0.0133
_diffrn_reflns_theta_min     1.71
_diffrn_reflns_theta_max     27.50
_diffrn_reflns_theta_full     27.50
_diffrn_measured_fraction_theta_max     1.000
_diffrn_measured_fraction_theta_full     1.000
_diffrn_reflns_limit_h_min     -14
_diffrn_reflns_limit_h_max     14
_diffrn_reflns_limit_k_min     -16
_diffrn_reflns_limit_k_max     16
_diffrn_reflns_limit_l_min     -26
_diffrn_reflns_limit_l_max     26
_diffrn_standards_number     ?
_diffrn_standards_interval_count     ?
_diffrn_standards_interval_time     ?
_diffrn_standards_decay_%     0
_refine_special_details
;
Refinement of <i>F</i>^2^ against ALL reflections. The weighted <i>R</i>-factor
<i>wR</i> and goodness of fit <i>S</i> are based on <i>F</i>^2^, conventional
<i>R</i>-factors <i>R</i> are based on <i>F</i>, with <i>F</i> set to zero for
negative <i>F</i>^2^. The threshold expression of <i>F</i>^2^ >
\s(<i>F</i>^2^) is used only for calculating <i>R</i>-factors(gt) <i>etc</i>.
and is not relevant to the choice of reflections for refinement.
<i>R</i>-factors based on <i>F</i>^2^ are statistically about twice as large
as those based on <i>F</i>, and <i>R</i>- factors based on ALL data will be
even larger.
;
_reflns_number_total     11927
_reflns_number_gt     11089
_reflns_threshold_expression     I>2\s(I)
_refine_ls_structure_factor_coef     Fsqd
_refine_ls_matrix_type     full
_refine_ls_R_factor_all     0.0294
_refine_ls_R_factor_gt     0.0265
_refine_ls_wR_factor_gt     0.0666
_refine_ls_wR_factor_ref     0.0691
_refine_ls_goodness_of_fit_ref     1.021
_refine_ls_restrained_S_all     1.053
_refine_ls_number_reflns     11927
_refine_ls_number_parameters     617
_refine_ls_number_restraints     212
_refine_ls_hydrogen_treatment     constr
_refine_ls_weighting_scheme     calc
_refine_ls_weighting_details
         'calc w=1/[\s^2^(Fo^2^)+(0.0301P)^2^+2.2712P] where P=(Fo^2^+2Fc^2^)/3'
_atom_sites_solution_hydrogens     geom
_atom_sites_solution_primary     direct
_atom_sites_solution_secondary     difmap
_refine_ls_shift/su_max     0.001
_refine_ls_shift/su_mean     0.000
_refine_diff_density_max     0.969
_refine_diff_density_min     -0.611
_refine_ls_extinction_method     none
_refine_ls_extinction_coef     ?
loop_
    _atom_type_symbol
    _atom_type_description
    _atom_type_scat_dispersion_real
    _atom_type_scat_dispersion_imag
    _atom_type_scat_source
    'C' 'C' 0.0033 0.0016
                         'International Tables Vol C Tables 4.2.6.8 and 6.1.1.4'
    'H' 'H' 0.0000 0.0000
                         'International Tables Vol C Tables 4.2.6.8 and 6.1.1.4'
    'O' 'O' 0.0106 0.0060
                         'International Tables Vol C Tables 4.2.6.8 and 6.1.1.4'
    'P' 'P' 0.1023 0.0942
                         'International Tables Vol C Tables 4.2.6.8 and 6.1.1.4'
    'Rh' 'Rh' -1.1178 0.9187
                         'International Tables Vol C Tables 4.2.6.8 and 6.1.1.4'
_computing_data_collection     'APEX2 (Bruker, 2011)'
_computing_cell_refinement     'SAINT (Bruker, 2009)'
_computing_data_reduction     'SAINT (Bruker, 2009)'
_computing_structure_solution     'SHELXS97 (Sheldrick, 2008)'
_computing_structure_refinement     'SHELXL97 (Sheldrick, 2008)'
_computing_molecular_graphics     'XP in SHELXTL (Sheldrick, 2008)'
_computing_publication_material     'SHELXTL (Sheldrick, 2008)'
loop_
    _atom_site_type_symbol
    _atom_site_label
    _atom_site_fract_x
    _atom_site_fract_y
    _atom_site_fract_z
    _atom_site_U_iso_or_equiv
    _atom_site_adp_type
    _atom_site_calc_flag
    _atom_site_refinement_flags
    _atom_site_occupancy
    _atom_site_symmetry_multiplicity
    _atom_site_disorder_assembly
    _atom_site_disorder_group
    C C1 0.13413(14) 0.38493(12) 0.22389(8) 0.0159(3) Uani d . 1 1 . .
    C C2 0.00968(13) 0.33864(12) 0.21048(8) 0.0164(3) Uani d . 1 1 . .
    C C3 -0.02045(14) 0.29798(13) 0.26393(8) 0.0180(3) Uani d . 1 1 . .
    H H3 -0.1040 0.2654 0.2571 0.022 Uiso calc R 1 1 . .
    C C4 0.06639(14) 0.30314(12) 0.32650(8) 0.0177(3) Uani d . 1 1 . .
    C C5 0.18872(14) 0.35135(13) 0.33572(8) 0.0187(3) Uani d . 1 1 . .
    H H5 0.2485 0.3554 0.3783 0.022 Uiso calc R 1 1 . .
    C C6 0.22786(14) 0.39405(12) 0.28544(8) 0.0171(3) Uani d . 1 1 . .
    C C7 -0.08877(14) 0.33156(13) 0.14213(8) 0.0201(3) Uani d . 1 1 . .
    C C8 -0.09912(18) 0.44891(16) 0.13496(11) 0.0331(4) Uani d . 1 1 . .
    H H8A -0.0189 0.4824 0.1317 0.050 Uiso calc R 1 1 . .
    H H8B -0.1219 0.4965 0.1771 0.050 Uiso calc R 1 1 . .
    H H8C -0.1632 0.4427 0.0915 0.050 Uiso calc R 1 1 . .
    C C9 -0.05480(15) 0.25577(15) 0.07586(9) 0.0262(3) Uani d . 1 1 . .
    H H9A -0.0495 0.1808 0.0805 0.039 Uiso calc R 1 1 . .
    H H9B 0.0257 0.2879 0.0722 0.039 Uiso calc R 1 1 . .
    H H9C -0.1189 0.2502 0.0326 0.039 Uiso calc R 1 1 . .
    C C10 -0.21805(15) 0.28027(18) 0.14265(10) 0.0328(4) Uani d . 1 1 . .
    H H10A -0.2781 0.2769 0.0983 0.049 Uiso calc R 1 1 . .
    H H10B -0.2436 0.3269 0.1841 0.049 Uiso calc R 1 1 . .
    H H10C -0.2151 0.2043 0.1459 0.049 Uiso calc R 1 1 . .
    C C11 0.03018(15) 0.26319(13) 0.38602(8) 0.0206(3) Uani d . 1 1 . .
    C C12 -0.10222(16) 0.19816(15) 0.36252(10) 0.0272(3) Uani d . 1 1 . .
    H H12A -0.1096 0.1333 0.3198 0.041 Uiso calc R 1 1 . .
    H H12B -0.1621 0.2474 0.3512 0.041 Uiso calc R 1 1 . .
    H H12C -0.1196 0.1722 0.4015 0.041 Uiso calc R 1 1 . .
    C C13 0.0375(2) 0.36651(16) 0.45093(10) 0.0351(4) Uani d . 1 1 . .
    H H13A 0.0163 0.3424 0.4898 0.053 Uiso calc R 1 1 . .
    H H13B -0.0213 0.4150 0.4370 0.053 Uiso calc R 1 1 . .
    H H13C 0.1222 0.4082 0.4675 0.053 Uiso calc R 1 1 . .
    C C14 0.11906(17) 0.18553(17) 0.40839(11) 0.0329(4) Uani d . 1 1 . .
    H H14A 0.0951 0.1615 0.4466 0.049 Uiso calc R 1 1 . .
    H H14B 0.2044 0.2259 0.4260 0.049 Uiso calc R 1 1 . .
    H H14C 0.1145 0.1195 0.3669 0.049 Uiso calc R 1 1 . .
    C C15 0.26902(13) 0.31172(12) 0.05287(7) 0.0158(3) Uani d . 1 1 . .
    C C16 0.25632(13) 0.19485(12) 0.02820(8) 0.0151(3) Uani d . 1 1 . .
    C C17 0.17166(14) 0.14197(12) -0.03858(8) 0.0172(3) Uani d . 1 1 . .
    H H17 0.1600 0.0623 -0.0568 0.021 Uiso calc R 1 1 . .
    C C18 0.10366(14) 0.19934(13) -0.07977(8) 0.0186(3) Uani d . 1 1 . .
    C C19 0.12243(15) 0.31595(14) -0.05279(8) 0.0222(3) Uani d . 1 1 . .
    H H19 0.0782 0.3577 -0.0797 0.027 Uiso calc R 1 1 . .
    C C20 0.20485(15) 0.37182(13) 0.01283(8) 0.0211(3) Uani d . 1 1 . .
    H H20 0.2175 0.4516 0.0305 0.025 Uiso calc R 1 1 . .
    C C21 0.32860(14) 0.12665(13) 0.07109(8) 0.0193(3) Uani d . 1 1 . .
    C C22 0.46945(16) 0.16248(16) 0.08532(11) 0.0317(4) Uani d . 1 1 . .
    H H22A 0.4915 0.2419 0.1142 0.048 Uiso calc R 1 1 . .
    H H22B 0.4921 0.1514 0.0394 0.048 Uiso calc R 1 1 . .
    H H22C 0.5145 0.1169 0.1114 0.048 Uiso calc R 1 1 . .
    C C23 0.29187(18) 0.14320(16) 0.14245(9) 0.0298(4) Uani d . 1 1 . .
    H H23A 0.2009 0.1322 0.1335 0.045 Uiso calc R 1 1 . .
    H H23B 0.3258 0.2194 0.1747 0.045 Uiso calc R 1 1 . .
    H H23C 0.3254 0.0885 0.1647 0.045 Uiso calc R 1 1 . .
    C C24 0.30048(19) 0.00093(14) 0.02933(10) 0.0322(4) Uani d . 1 1 . .
    H H24A 0.3489 -0.0402 0.0574 0.048 Uiso calc R 1 1 . .
    H H24B 0.3231 -0.0121 -0.0167 0.048 Uiso calc R 1 1 . .
    H H24C 0.2115 -0.0254 0.0205 0.048 Uiso calc R 1 1 . .
    C C25 0.00794(15) 0.13847(14) -0.15105(8) 0.0231(3) Uani d . 1 1 . .
    C C26 -0.12261(16) 0.15377(17) -0.13958(10) 0.0311(4) Uani d . 1 1 . .
    H H26A -0.1852 0.1156 -0.1847 0.047 Uiso calc R 1 1 . .
    H H26B -0.1292 0.2340 -0.1243 0.047 Uiso calc R 1 1 . .
    H H26C -0.1367 0.1215 -0.1025 0.047 Uiso calc R 1 1 . .
    C C27 0.0149(2) 0.01295(17) -0.17757(11) 0.0410(5) Uani d . 1 1 . .
    H H27A 0.0988 0.0021 -0.1834 0.062 Uiso calc R 1 1 . .
    H H27B -0.0458 -0.0219 -0.2239 0.062 Uiso calc R 1 1 . .
    H H27C -0.0039 -0.0219 -0.1425 0.062 Uiso calc R 1 1 . .
    C C28 0.02878(19) 0.1894(2) -0.20926(10) 0.0390(5) Uani d . 1 1 . .
    H H28A 0.1135 0.1836 -0.2151 0.059 Uiso calc R 1 1 . .
    H H28B 0.0174 0.2685 -0.1950 0.059 Uiso calc R 1 1 . .
    H H28C -0.0313 0.1485 -0.2549 0.059 Uiso calc R 1 1 . .
    C C29 0.35089(13) 0.67593(12) 0.20433(8) 0.0163(3) Uani d . 1 1 . .
    C C30 0.43783(14) 0.75291(13) 0.19409(8) 0.0185(3) Uani d . 1 1 . .
    C C31 0.46435(15) 0.85918(13) 0.24577(9) 0.0243(3) Uani d . 1 1 . .
    H H31 0.5227 0.9140 0.2409 0.029 Uiso calc R 1 1 . .
    C C32 0.41048(17) 0.89007(13) 0.30418(9) 0.0257(3) Uani d . 1 1 . .
    C C33 0.32305(17) 0.81119(14) 0.30994(9) 0.0254(3) Uani d . 1 1 . .
    H H33 0.2834 0.8301 0.3484 0.031 Uiso calc R 1 1 . .
    C C34 0.29276(15) 0.70453(13) 0.25988(8) 0.0210(3) Uani d . 1 1 . .
    H H34 0.2318 0.6511 0.2639 0.025 Uiso calc R 1 1 . .
    C C35 0.49977(15) 0.72371(15) 0.13084(9) 0.0246(3) Uani d . 1 1 . .
    C C36 0.57819(19) 0.62909(18) 0.13393(12) 0.0380(5) Uani d . 1 1 . .
    H H36A 0.6400 0.6514 0.1802 0.057 Uiso calc R 1 1 . .
    H H36B 0.6208 0.6151 0.0949 0.057 Uiso calc R 1 1 . .
    H H36C 0.5237 0.5605 0.1286 0.057 Uiso calc R 1 1 . .
    C C37 0.39979(18) 0.68896(17) 0.05927(9) 0.0321(4) Uani d . 1 1 . .
    H H37A 0.3437 0.6224 0.0557 0.048 Uiso calc R 1 1 . .
    H H37B 0.4400 0.6717 0.0192 0.048 Uiso calc R 1 1 . .
    H H37C 0.3520 0.7507 0.0574 0.048 Uiso calc R 1 1 . .
    C C38 0.58701(18) 0.82573(18) 0.13219(12) 0.0385(5) Uani d . 1 1 . .
    H H38A 0.5395 0.8875 0.1299 0.058 Uiso calc R 1 1 . .
    H H38B 0.6238 0.8052 0.0908 0.058 Uiso calc R 1 1 . .
    H H38C 0.6533 0.8495 0.1767 0.058 Uiso calc R 1 1 . .
    C C39 0.4469(2) 1.00861(15) 0.35864(10) 0.0393(5) Uani d . 1 1 . .
    C C40 0.4058(3) 1.09418(19) 0.32098(14) 0.0680(9) Uani d . 1 1 . .
    H H40A 0.4208 1.1691 0.3566 0.102 Uiso calc R 1 1 . .
    H H40B 0.3169 1.0738 0.2971 0.102 Uiso calc R 1 1 . .
    H H40C 0.4534 1.0944 0.2852 0.102 Uiso calc R 1 1 . .
    C C41 0.5863(3) 1.0308(2) 0.39091(14) 0.0617(7) Uani d . 1 1 . .
    H H41A 0.6097 0.9751 0.4148 0.093 Uiso calc R 1 1 . .
    H H41B 0.6095 1.1063 0.4260 0.093 Uiso calc R 1 1 . .
    H H41C 0.6299 1.0254 0.3527 0.093 Uiso calc R 1 1 . .
    C C42 0.3819(3) 1.02265(18) 0.42067(11) 0.0488(6) Uani d . 1 1 . .
    H H42A 0.4039 0.9672 0.4450 0.073 Uiso calc R 1 1 . .
    H H42B 0.2915 1.0113 0.4014 0.073 Uiso calc R 1 1 . .
    H H42C 0.4091 1.0984 0.4550 0.073 Uiso calc R 1 1 . .
    C C43 0.49889(15) 0.42810(15) 0.39537(9) 0.0244(3) Uani d . 1 1 . .
    H H43 0.4424 0.3598 0.3779 0.029 Uiso calc R 1 1 . .
    C C44 0.45110(16) 0.52555(14) 0.41499(8) 0.0243(3) Uani d . 1 1 . .
    H H44 0.3649 0.5186 0.4138 0.029 Uiso calc R 1 1 . .
    C C45 0.5204(2) 0.64357(16) 0.43842(10) 0.0353(4) Uani d . 1 1 . .
    H H45A 0.5633 0.6648 0.4900 0.042 Uiso calc R 1 1 . .
    H H45B 0.4592 0.6955 0.4332 0.042 Uiso calc R 1 1 . .
    C C46 0.61630(18) 0.65943(16) 0.39648(10) 0.0330(4) Uani d . 1 1 . .
    H H46A 0.6322 0.7399 0.4007 0.040 Uiso calc R 1 1 . .
    H H46B 0.6955 0.6384 0.4186 0.040 Uiso calc R 1 1 . .
    C C47 0.57685(14) 0.59097(14) 0.31753(9) 0.0236(3) Uani d . 1 1 . .
    H H47 0.5300 0.6241 0.2856 0.028 Uiso calc R 1 1 . .
    C C48 0.60325(15) 0.48473(16) 0.28815(9) 0.0262(3) Uani d . 1 1 . .
    H H48 0.5770 0.4532 0.2373 0.031 Uiso calc R 1 1 . .
    C C49 0.66954(18) 0.41334(19) 0.32842(12) 0.0365(4) Uani d . 1 1 . .
    H H49A 0.7604 0.4367 0.3386 0.044 Uiso calc R 1 1 . .
    H H49B 0.6503 0.3341 0.2971 0.044 Uiso calc R 1 1 . .
    C C50 0.63515(17) 0.42021(18) 0.39924(11) 0.0358(4) Uani d . 1 1 . .
    H H50A 0.6556 0.3528 0.4127 0.043 Uiso calc R 1 1 . .
    H H50B 0.6862 0.4868 0.4375 0.043 Uiso calc R 1 1 . .
    O O1 0.16873(10) 0.42629(9) 0.17109(6) 0.0179(2) Uani d . 1 1 . .
    O O2 0.35110(10) 0.36957(9) 0.12007(5) 0.0177(2) Uani d . 1 1 . .
    O O3 0.32268(10) 0.56650(9) 0.15626(5) 0.0181(2) Uani d . 1 1 . .
    P P1 0.31701(3) 0.45944(3) 0.185496(19) 0.01476(7) Uani d . 1 1 . .
    Rh Rh1 0.407621(10) 0.466102(10) 0.294657(6) 0.01623(4) Uani d . 1 1 . .
    C C51A 1.04794(16) 0.19961(13) 0.61315(10) 0.0416(5) Uani d PGU 0.810(2) 1 A
                                                                               1
    C C52A 0.93112(18) 0.15976(11) 0.56597(11) 0.0483(5) Uani d PGU 0.810(2) 1 A
                                                                               1
    H H52A 0.9106 0.0829 0.5376 0.058 Uiso calc PR 0.810(2) 1 A 1
    C C53A 0.84431(14) 0.23239(16) 0.56033(10) 0.0527(5) Uani d PGU 0.810(2) 1 A
                                                                               1
    H H53A 0.7645 0.2052 0.5281 0.063 Uiso calc PR 0.810(2) 1 A 1
    C C54A 0.87432(16) 0.34488(15) 0.60186(10) 0.0474(5) Uani d PGU 0.810(2) 1 A
                                                                               1
    H H54A 0.8150 0.3945 0.5980 0.057 Uiso calc PR 0.810(2) 1 A 1
    C C55A 0.99114(18) 0.38473(11) 0.64904(11) 0.0428(5) Uani d PGU 0.810(2) 1 A
                                                                               1
    H H55A 1.0116 0.4616 0.6774 0.051 Uiso calc PR 0.810(2) 1 A 1
    C C56A 1.07795(14) 0.31209(14) 0.65469(10) 0.0405(5) Uani d PGU 0.810(2) 1 A
                                                                               1
    H H56A 1.1578 0.3393 0.6869 0.049 Uiso calc PR 0.810(2) 1 A 1
    C C57A 1.1426(4) 0.1217(3) 0.6204(2) 0.0600(7) Uani d PU 0.810(2) 1 A 1
    H H57A 1.2190 0.1639 0.6557 0.090 Uiso calc PR 0.810(2) 1 A 1
    H H57B 1.1611 0.0888 0.5738 0.090 Uiso calc PR 0.810(2) 1 A 1
    H H57C 1.1091 0.0617 0.6364 0.090 Uiso calc PR 0.810(2) 1 A 1
    C C51B 0.9051(6) 0.2807(5) 0.5938(4) 0.0462(6) Uani d PGU 0.190(2) 1 A 2
    C C52B 0.9225(7) 0.1697(5) 0.5667(4) 0.0472(7) Uani d PGDU 0.190(2) 1 A 2
    H H52B 0.8583 0.1172 0.5304 0.057 Uiso calc PR 0.190(2) 1 A 2
    C C53B 1.0339(7) 0.1355(5) 0.5929(4) 0.0471(8) Uani d PGU 0.190(2) 1 A 2
    H H53B 1.0458 0.0596 0.5745 0.057 Uiso calc PR 0.190(2) 1 A 2
    C C54B 1.1278(6) 0.2123(6) 0.6462(4) 0.0444(8) Uani d PGU 0.190(2) 1 A 2
    H H54B 1.2039 0.1889 0.6640 0.053 Uiso calc PR 0.190(2) 1 A 2
    C C55B 1.1104(7) 0.3233(6) 0.6732(4) 0.0438(7) Uani d PGU 0.190(2) 1 A 2
    H H55B 1.1746 0.3758 0.7096 0.053 Uiso calc PR 0.190(2) 1 A 2
    C C56B 0.9990(7) 0.3576(5) 0.6470(5) 0.0439(7) Uani d PGDU 0.190(2) 1 A 2
    H H56B 0.9871 0.4334 0.6655 0.053 Uiso calc PR 0.190(2) 1 A 2
    C C57B 0.7868(7) 0.3182(8) 0.5641(6) 0.0496(14) Uani d PDU 0.190(2) 1 A 2
    H H57D 0.7903 0.3986 0.5884 0.074 Uiso calc PR 0.190(2) 1 A 2
    H H57E 0.7164 0.2758 0.5719 0.074 Uiso calc PR 0.190(2) 1 A 2
    H H57F 0.7762 0.3050 0.5124 0.074 Uiso calc PR 0.190(2) 1 A 2
loop_
    _atom_site_aniso_label
    _atom_site_aniso_U_11
    _atom_site_aniso_U_22
    _atom_site_aniso_U_33
    _atom_site_aniso_U_12
    _atom_site_aniso_U_13
    _atom_site_aniso_U_23
    C1 0.0181(7) 0.0161(6) 0.0141(6) 0.0008(5) 0.0053(5) 0.0051(5)
    C2 0.0153(6) 0.0177(7) 0.0146(6) 0.0020(5) 0.0031(5) 0.0035(5)
    C3 0.0154(7) 0.0196(7) 0.0188(7) 0.0006(5) 0.0057(6) 0.0052(6)
    C4 0.0199(7) 0.0176(7) 0.0166(7) 0.0017(5) 0.0071(6) 0.0052(5)
    C5 0.0177(7) 0.0227(7) 0.0148(7) 0.0008(6) 0.0022(5) 0.0065(6)
    C6 0.0160(6) 0.0182(7) 0.0155(7) -0.0004(5) 0.0035(5) 0.0041(5)
    C7 0.0149(7) 0.0261(8) 0.0177(7) 0.0002(6) 0.0013(6) 0.0070(6)
    C8 0.0288(9) 0.0327(9) 0.0353(10) 0.0073(7) -0.0036(7) 0.0147(8)
    C9 0.0217(8) 0.0334(9) 0.0170(7) -0.0036(7) 0.0019(6) 0.0023(6)
    C10 0.0156(7) 0.0560(12) 0.0246(8) -0.0024(7) 0.0010(6) 0.0145(8)
    C11 0.0211(7) 0.0241(7) 0.0190(7) 0.0012(6) 0.0076(6) 0.0092(6)
    C12 0.0234(8) 0.0333(9) 0.0293(9) -0.0013(7) 0.0094(7) 0.0159(7)
    C13 0.0470(11) 0.0351(10) 0.0220(8) -0.0042(8) 0.0163(8) 0.0044(7)
    C14 0.0297(9) 0.0430(11) 0.0369(10) 0.0078(8) 0.0098(8) 0.0271(9)
    C15 0.0153(6) 0.0181(7) 0.0120(6) -0.0005(5) 0.0027(5) 0.0031(5)
    C16 0.0137(6) 0.0175(7) 0.0148(6) 0.0017(5) 0.0051(5) 0.0054(5)
    C17 0.0172(7) 0.0175(7) 0.0154(7) 0.0003(5) 0.0045(5) 0.0032(5)
    C18 0.0171(7) 0.0240(7) 0.0130(6) 0.0005(6) 0.0035(5) 0.0043(6)
    C19 0.0253(8) 0.0241(8) 0.0176(7) 0.0035(6) 0.0018(6) 0.0100(6)
    C20 0.0273(8) 0.0164(7) 0.0187(7) 0.0013(6) 0.0038(6) 0.0060(6)
    C21 0.0182(7) 0.0177(7) 0.0199(7) 0.0023(5) 0.0007(6) 0.0059(6)
    C22 0.0182(8) 0.0321(9) 0.0426(10) 0.0067(7) 0.0016(7) 0.0119(8)
    C23 0.0393(10) 0.0309(9) 0.0232(8) 0.0058(7) 0.0066(7) 0.0152(7)
    C24 0.0402(10) 0.0182(8) 0.0315(9) 0.0065(7) -0.0037(8) 0.0061(7)
    C25 0.0213(7) 0.0293(8) 0.0142(7) 0.0002(6) -0.0002(6) 0.0042(6)
    C26 0.0207(8) 0.0441(10) 0.0242(8) -0.0002(7) 0.0001(6) 0.0097(8)
    C27 0.0420(11) 0.0338(10) 0.0269(9) 0.0047(8) -0.0107(8) -0.0069(8)
    C28 0.0353(10) 0.0619(13) 0.0162(8) -0.0062(9) 0.0002(7) 0.0147(8)
    C29 0.0166(6) 0.0144(6) 0.0162(7) 0.0008(5) 0.0017(5) 0.0045(5)
    C30 0.0152(7) 0.0207(7) 0.0204(7) 0.0012(5) 0.0022(5) 0.0097(6)
    C31 0.0225(8) 0.0193(7) 0.0278(8) -0.0031(6) -0.0024(6) 0.0105(6)
    C32 0.0328(9) 0.0176(7) 0.0201(7) 0.0051(6) -0.0042(6) 0.0032(6)
    C33 0.0326(9) 0.0256(8) 0.0178(7) 0.0102(7) 0.0062(6) 0.0049(6)
    C34 0.0211(7) 0.0224(7) 0.0213(7) 0.0039(6) 0.0068(6) 0.0082(6)
    C35 0.0228(8) 0.0304(8) 0.0265(8) 0.0021(6) 0.0109(6) 0.0150(7)
    C36 0.0369(10) 0.0495(12) 0.0455(11) 0.0196(9) 0.0272(9) 0.0264(10)
    C37 0.0376(10) 0.0382(10) 0.0231(8) -0.0010(8) 0.0098(7) 0.0135(7)
    C38 0.0294(9) 0.0487(12) 0.0449(11) -0.0060(8) 0.0131(8) 0.0263(10)
    C39 0.0597(13) 0.0196(8) 0.0257(9) 0.0037(8) -0.0059(9) 0.0000(7)
    C40 0.131(3) 0.0226(10) 0.0397(13) 0.0151(13) 0.0024(15) 0.0066(9)
    C41 0.0617(16) 0.0530(15) 0.0421(13) -0.0174(12) -0.0083(12) -0.0059(11)
    C42 0.0755(16) 0.0330(11) 0.0281(10) 0.0189(11) 0.0041(10) -0.0020(8)
    C43 0.0217(8) 0.0311(8) 0.0204(7) -0.0021(6) -0.0005(6) 0.0139(7)
    C44 0.0280(8) 0.0273(8) 0.0131(7) -0.0059(6) 0.0018(6) 0.0045(6)
    C45 0.0468(11) 0.0282(9) 0.0225(8) -0.0097(8) 0.0077(8) -0.0001(7)
    C46 0.0350(10) 0.0302(9) 0.0255(9) -0.0140(7) -0.0006(7) 0.0068(7)
    C47 0.0160(7) 0.0318(8) 0.0219(8) -0.0058(6) -0.0004(6) 0.0130(7)
    C48 0.0166(7) 0.0390(9) 0.0242(8) 0.0010(6) 0.0051(6) 0.0128(7)
    C49 0.0252(9) 0.0477(11) 0.0456(11) 0.0141(8) 0.0122(8) 0.0235(9)
    C50 0.0247(9) 0.0469(11) 0.0429(11) 0.0071(8) 0.0026(8) 0.0284(9)
    O1 0.0157(5) 0.0231(5) 0.0153(5) -0.0021(4) 0.0021(4) 0.0091(4)
    O2 0.0175(5) 0.0170(5) 0.0144(5) 0.0000(4) 0.0006(4) 0.0016(4)
    O3 0.0244(5) 0.0143(5) 0.0144(5) -0.0021(4) 0.0045(4) 0.0040(4)
    P1 0.01523(17) 0.01513(17) 0.01229(16) -0.00175(13) 0.00200(13) 0.00392(13)
    Rh1 0.01411(6) 0.02073(6) 0.01209(6) -0.00188(4) 0.00111(4) 0.00523(4)
    C51A 0.0544(10) 0.0381(9) 0.0384(9) 0.0002(8) 0.0269(8) 0.0120(8)
    C52A 0.0590(10) 0.0453(9) 0.0390(9) -0.0075(8) 0.0245(8) 0.0059(8)
    C53A 0.0546(11) 0.0594(11) 0.0407(10) -0.0066(9) 0.0183(9) 0.0097(9)
    C54A 0.0520(10) 0.0532(10) 0.0413(9) 0.0076(9) 0.0212(8) 0.0146(9)
    C55A 0.0542(10) 0.0404(9) 0.0375(9) 0.0030(8) 0.0230(8) 0.0107(8)
    C56A 0.0509(10) 0.0384(9) 0.0358(9) -0.0003(8) 0.0214(8) 0.0115(8)
    C57A 0.0763(17) 0.0483(14) 0.0689(16) 0.0169(13) 0.0366(14) 0.0232(12)
    C51B 0.0554(11) 0.0468(11) 0.0383(10) -0.0021(10) 0.0232(10) 0.0102(10)
    C52B 0.0572(12) 0.0458(11) 0.0391(11) -0.0046(11) 0.0243(11) 0.0084(11)
    C53B 0.0588(13) 0.0442(12) 0.0411(12) -0.0021(12) 0.0262(12) 0.0102(12)
    C54B 0.0564(13) 0.0415(12) 0.0406(12) 0.0010(12) 0.0258(12) 0.0124(12)
    C55B 0.0550(12) 0.0411(11) 0.0393(11) 0.0011(11) 0.0242(11) 0.0114(11)
    C56B 0.0538(12) 0.0435(12) 0.0381(11) 0.0011(11) 0.0229(11) 0.0116(11)
    C57B 0.056(2) 0.053(2) 0.039(2) -0.003(2) 0.019(2) 0.011(2)
_geom_special_details
;
All e.s.d.'s (except the e.s.d. in the dihedral angle between two l.s. planes)
are estimated using the full covariance matrix. The cell e.s.d.'s are taken
into account individually in the estimation of e.s.d.'s in distances, angles
and torsion angles; correlations between e.s.d.'s in cell parameters are only
used when they are defined by crystal symmetry. An approximate (isotropic)
treatment of cell e.s.d.'s is used for estimating e.s.d.'s involving l.s.
planes.
;
loop_
    _geom_bond_atom_site_label_1
    _geom_bond_atom_site_label_2
    _geom_bond_site_symmetry_2
    _geom_bond_distance
    _geom_bond_publ_flag
    C1 C2 . 1.397(2) ?
    C1 C6 . 1.405(2) ?
    C1 O1 . 1.4160(17) ?
    C2 C3 . 1.404(2) ?
    C2 C7 . 1.536(2) ?
    C3 C4 . 1.392(2) ?
    C3 H3 . 0.9500 ?
    C4 C5 . 1.397(2) ?
    C4 C11 . 1.538(2) ?
    C5 C6 . 1.401(2) ?
    C5 H5 . 0.9500 ?
    C6 Rh1 . 2.0771(14) ?
    C7 C10 . 1.533(2) ?
    C7 C9 . 1.535(2) ?
    C7 C8 . 1.536(2) ?
    C8 H8A . 0.9800 ?
    C8 H8B . 0.9800 ?
    C8 H8C . 0.9800 ?
    C9 H9A . 0.9800 ?
    C9 H9B . 0.9800 ?
    C9 H9C . 0.9800 ?
    C10 H10A . 0.9800 ?
    C10 H10B . 0.9800 ?
    C10 H10C . 0.9800 ?
    C11 C13 . 1.532(2) ?
    C11 C14 . 1.533(2) ?
    C11 C12 . 1.533(2) ?
    C12 H12A . 0.9800 ?
    C12 H12B . 0.9800 ?
    C12 H12C . 0.9800 ?
    C13 H13A . 0.9800 ?
    C13 H13B . 0.9800 ?
    C13 H13C . 0.9800 ?
    C14 H14A . 0.9800 ?
    C14 H14B . 0.9800 ?
    C14 H14C . 0.9800 ?
    C15 C20 . 1.386(2) ?
    C15 C16 . 1.394(2) ?
    C15 O2 . 1.4076(17) ?
    C16 C17 . 1.404(2) ?
    C16 C21 . 1.538(2) ?
    C17 C18 . 1.393(2) ?
    C17 H17 . 0.9500 ?
    C18 C19 . 1.390(2) ?
    C18 C25 . 1.533(2) ?
    C19 C20 . 1.384(2) ?
    C19 H19 . 0.9500 ?
    C20 H20 . 0.9500 ?
    C21 C24 . 1.531(2) ?
    C21 C23 . 1.533(2) ?
    C21 C22 . 1.537(2) ?
    C22 H22A . 0.9800 ?
    C22 H22B . 0.9800 ?
    C22 H22C . 0.9800 ?
    C23 H23A . 0.9800 ?
    C23 H23B . 0.9800 ?
    C23 H23C . 0.9800 ?
    C24 H24A . 0.9800 ?
    C24 H24B . 0.9800 ?
    C24 H24C . 0.9800 ?
    C25 C27 . 1.528(3) ?
    C25 C28 . 1.535(2) ?
    C25 C26 . 1.536(2) ?
    C26 H26A . 0.9800 ?
    C26 H26B . 0.9800 ?
    C26 H26C . 0.9800 ?
    C27 H27A . 0.9800 ?
    C27 H27B . 0.9800 ?
    C27 H27C . 0.9800 ?
    C28 H28A . 0.9800 ?
    C28 H28B . 0.9800 ?
    C28 H28C . 0.9800 ?
    C29 C34 . 1.379(2) ?
    C29 O3 . 1.3989(17) ?
    C29 C30 . 1.404(2) ?
    C30 C31 . 1.398(2) ?
    C30 C35 . 1.537(2) ?
    C31 C32 . 1.399(3) ?
    C31 H31 . 0.9500 ?
    C32 C33 . 1.381(3) ?
    C32 C39 . 1.534(2) ?
    C33 C34 . 1.388(2) ?
    C33 H33 . 0.9500 ?
    C34 H34 . 0.9500 ?
    C35 C38 . 1.538(2) ?
    C35 C36 . 1.538(3) ?
    C35 C37 . 1.538(2) ?
    C36 H36A . 0.9800 ?
    C36 H36B . 0.9800 ?
    C36 H36C . 0.9800 ?
    C37 H37A . 0.9800 ?
    C37 H37B . 0.9800 ?
    C37 H37C . 0.9800 ?
    C38 H38A . 0.9800 ?
    C38 H38B . 0.9800 ?
    C38 H38C . 0.9800 ?
    C39 C41 . 1.516(3) ?
    C39 C40 . 1.531(3) ?
    C39 C42 . 1.543(3) ?
    C40 H40A . 0.9800 ?
    C40 H40B . 0.9800 ?
    C40 H40C . 0.9800 ?
    C41 H41A . 0.9800 ?
    C41 H41B . 0.9800 ?
    C41 H41C . 0.9800 ?
    C42 H42A . 0.9800 ?
    C42 H42B . 0.9800 ?
    C42 H42C . 0.9800 ?
    C43 C44 . 1.361(3) ?
    C43 C50 . 1.513(2) ?
    C43 Rh1 . 2.2595(15) ?
    C43 H43 . 0.9500 ?
    C44 C45 . 1.510(2) ?
    C44 Rh1 . 2.2405(15) ?
    C44 H44 . 0.9500 ?
    C45 C46 . 1.528(3) ?
    C45 H45A . 0.9900 ?
    C45 H45B . 0.9900 ?
    C46 C47 . 1.515(2) ?
    C46 H46A . 0.9900 ?
    C46 H46B . 0.9900 ?
    C47 C48 . 1.378(3) ?
    C47 Rh1 . 2.2298(15) ?
    C47 H47 . 0.9500 ?
    C48 C49 . 1.508(2) ?
    C48 Rh1 . 2.2057(16) ?
    C48 H48 . 0.9500 ?
    C49 C50 . 1.530(3) ?
    C49 H49A . 0.9900 ?
    C49 H49B . 0.9900 ?
    C50 H50A . 0.9900 ?
    C50 H50B . 0.9900 ?
    O1 P1 . 1.6111(11) ?
    O2 P1 . 1.6012(11) ?
    O3 P1 . 1.6205(11) ?
    P1 Rh1 . 2.1813(4) ?
    C51A C52A . 1.3900 ?
    C51A C56A . 1.3900 ?
    C51A C57A . 1.506(4) ?
    C52A C53A . 1.3900 ?
    C52A H52A . 0.9500 ?
    C53A C54A . 1.3900 ?
    C53A H53A . 0.9500 ?
    C54A C55A . 1.3900 ?
    C54A H54A . 0.9500 ?
    C55A C56A . 1.3900 ?
    C55A H55A . 0.9500 ?
    C56A H56A . 0.9500 ?
    C57A H57A . 0.9800 ?
    C57A H57B . 0.9800 ?
    C57A H57C . 0.9800 ?
    C51B C52B . 1.3900 ?
    C51B C56B . 1.3900 ?
    C51B C57B . 1.4947(17) ?
    C52B C53B . 1.3900 ?
    C52B H52B . 0.9500 ?
    C53B C54B . 1.3900 ?
    C53B H53B . 0.9500 ?
    C54B C55B . 1.3900 ?
    C54B H54B . 0.9500 ?
    C55B C56B . 1.3900 ?
    C55B H55B . 0.9500 ?
    C56B H56B . 0.9500 ?
    C57B H57D . 0.9800 ?
    C57B H57E . 0.9800 ?
    C57B H57F . 0.9800 ?
loop_
    _geom_angle_atom_site_label_1
    _geom_angle_atom_site_label_2
    _geom_angle_atom_site_label_3
    _geom_angle_site_symmetry_1
    _geom_angle_site_symmetry_3
    _geom_angle
    _geom_angle_publ_flag
    C2 C1 C6 . . 125.46(13) ?
    C2 C1 O1 . . 117.29(12) ?
    C6 C1 O1 . . 117.25(12) ?
    C1 C2 C3 . . 115.44(13) ?
    C1 C2 C7 . . 123.01(13) ?
    C3 C2 C7 . . 121.55(13) ?
    C4 C3 C2 . . 123.04(14) ?
    C4 C3 H3 . . 118.5 ?
    C2 C3 H3 . . 118.5 ?
    C3 C4 C5 . . 117.72(13) ?
    C3 C4 C11 . . 122.20(13) ?
    C5 C4 C11 . . 120.01(13) ?
    C4 C5 C6 . . 123.45(14) ?
    C4 C5 H5 . . 118.3 ?
    C6 C5 H5 . . 118.3 ?
    C5 C6 C1 . . 114.88(13) ?
    C5 C6 Rh1 . . 125.91(11) ?
    C1 C6 Rh1 . . 119.20(11) ?
    C10 C7 C9 . . 106.95(13) ?
    C10 C7 C8 . . 107.42(14) ?
    C9 C7 C8 . . 109.92(14) ?
    C10 C7 C2 . . 111.85(13) ?
    C9 C7 C2 . . 109.87(13) ?
    C8 C7 C2 . . 110.72(13) ?
    C7 C8 H8A . . 109.5 ?
    C7 C8 H8B . . 109.5 ?
    H8A C8 H8B . . 109.5 ?
    C7 C8 H8C . . 109.5 ?
    H8A C8 H8C . . 109.5 ?
    H8B C8 H8C . . 109.5 ?
    C7 C9 H9A . . 109.5 ?
    C7 C9 H9B . . 109.5 ?
    H9A C9 H9B . . 109.5 ?
    C7 C9 H9C . . 109.5 ?
    H9A C9 H9C . . 109.5 ?
    H9B C9 H9C . . 109.5 ?
    C7 C10 H10A . . 109.5 ?
    C7 C10 H10B . . 109.5 ?
    H10A C10 H10B . . 109.5 ?
    C7 C10 H10C . . 109.5 ?
    H10A C10 H10C . . 109.5 ?
    H10B C10 H10C . . 109.5 ?
    C13 C11 C14 . . 109.46(15) ?
    C13 C11 C12 . . 108.31(14) ?
    C14 C11 C12 . . 107.39(14) ?
    C13 C11 C4 . . 108.40(13) ?
    C14 C11 C4 . . 110.58(13) ?
    C12 C11 C4 . . 112.65(13) ?
    C11 C12 H12A . . 109.5 ?
    C11 C12 H12B . . 109.5 ?
    H12A C12 H12B . . 109.5 ?
    C11 C12 H12C . . 109.5 ?
    H12A C12 H12C . . 109.5 ?
    H12B C12 H12C . . 109.5 ?
    C11 C13 H13A . . 109.5 ?
    C11 C13 H13B . . 109.5 ?
    H13A C13 H13B . . 109.5 ?
    C11 C13 H13C . . 109.5 ?
    H13A C13 H13C . . 109.5 ?
    H13B C13 H13C . . 109.5 ?
    C11 C14 H14A . . 109.5 ?
    C11 C14 H14B . . 109.5 ?
    H14A C14 H14B . . 109.5 ?
    C11 C14 H14C . . 109.5 ?
    H14A C14 H14C . . 109.5 ?
    H14B C14 H14C . . 109.5 ?
    C20 C15 C16 . . 121.96(13) ?
    C20 C15 O2 . . 119.54(13) ?
    C16 C15 O2 . . 118.50(13) ?
    C15 C16 C17 . . 115.79(13) ?
    C15 C16 C21 . . 122.80(13) ?
    C17 C16 C21 . . 121.40(13) ?
    C18 C17 C16 . . 123.92(14) ?
    C18 C17 H17 . . 118.0 ?
    C16 C17 H17 . . 118.0 ?
    C19 C18 C17 . . 117.44(14) ?
    C19 C18 C25 . . 120.09(14) ?
    C17 C18 C25 . . 122.44(14) ?
    C20 C19 C18 . . 120.73(14) ?
    C20 C19 H19 . . 119.6 ?
    C18 C19 H19 . . 119.6 ?
    C19 C20 C15 . . 120.13(14) ?
    C19 C20 H20 . . 119.9 ?
    C15 C20 H20 . . 119.9 ?
    C24 C21 C23 . . 107.75(14) ?
    C24 C21 C22 . . 107.24(14) ?
    C23 C21 C22 . . 110.05(14) ?
    C24 C21 C16 . . 111.22(13) ?
    C23 C21 C16 . . 110.32(13) ?
    C22 C21 C16 . . 110.18(13) ?
    C21 C22 H22A . . 109.5 ?
    C21 C22 H22B . . 109.5 ?
    H22A C22 H22B . . 109.5 ?
    C21 C22 H22C . . 109.5 ?
    H22A C22 H22C . . 109.5 ?
    H22B C22 H22C . . 109.5 ?
    C21 C23 H23A . . 109.5 ?
    C21 C23 H23B . . 109.5 ?
    H23A C23 H23B . . 109.5 ?
    C21 C23 H23C . . 109.5 ?
    H23A C23 H23C . . 109.5 ?
    H23B C23 H23C . . 109.5 ?
    C21 C24 H24A . . 109.5 ?
    C21 C24 H24B . . 109.5 ?
    H24A C24 H24B . . 109.5 ?
    C21 C24 H24C . . 109.5 ?
    H24A C24 H24C . . 109.5 ?
    H24B C24 H24C . . 109.5 ?
    C27 C25 C18 . . 112.33(14) ?
    C27 C25 C28 . . 108.38(16) ?
    C18 C25 C28 . . 110.19(14) ?
    C27 C25 C26 . . 108.72(15) ?
    C18 C25 C26 . . 108.24(13) ?
    C28 C25 C26 . . 108.92(15) ?
    C25 C26 H26A . . 109.5 ?
    C25 C26 H26B . . 109.5 ?
    H26A C26 H26B . . 109.5 ?
    C25 C26 H26C . . 109.5 ?
    H26A C26 H26C . . 109.5 ?
    H26B C26 H26C . . 109.5 ?
    C25 C27 H27A . . 109.5 ?
    C25 C27 H27B . . 109.5 ?
    H27A C27 H27B . . 109.5 ?
    C25 C27 H27C . . 109.5 ?
    H27A C27 H27C . . 109.5 ?
    H27B C27 H27C . . 109.5 ?
    C25 C28 H28A . . 109.5 ?
    C25 C28 H28B . . 109.5 ?
    H28A C28 H28B . . 109.5 ?
    C25 C28 H28C . . 109.5 ?
    H28A C28 H28C . . 109.5 ?
    H28B C28 H28C . . 109.5 ?
    C34 C29 O3 . . 119.18(13) ?
    C34 C29 C30 . . 122.32(14) ?
    O3 C29 C30 . . 118.49(13) ?
    C31 C30 C29 . . 115.06(14) ?
    C31 C30 C35 . . 121.96(14) ?
    C29 C30 C35 . . 122.98(14) ?
    C30 C31 C32 . . 124.22(15) ?
    C30 C31 H31 . . 117.9 ?
    C32 C31 H31 . . 117.9 ?
    C33 C32 C31 . . 117.71(15) ?
    C33 C32 C39 . . 121.97(17) ?
    C31 C32 C39 . . 120.31(17) ?
    C32 C33 C34 . . 120.43(16) ?
    C32 C33 H33 . . 119.8 ?
    C34 C33 H33 . . 119.8 ?
    C29 C34 C33 . . 120.19(15) ?
    C29 C34 H34 . . 119.9 ?
    C33 C34 H34 . . 119.9 ?
    C30 C35 C38 . . 111.24(15) ?
    C30 C35 C36 . . 110.91(13) ?
    C38 C35 C36 . . 107.48(15) ?
    C30 C35 C37 . . 109.89(13) ?
    C38 C35 C37 . . 106.99(14) ?
    C36 C35 C37 . . 110.24(16) ?
    C35 C36 H36A . . 109.5 ?
    C35 C36 H36B . . 109.5 ?
    H36A C36 H36B . . 109.5 ?
    C35 C36 H36C . . 109.5 ?
    H36A C36 H36C . . 109.5 ?
    H36B C36 H36C . . 109.5 ?
    C35 C37 H37A . . 109.5 ?
    C35 C37 H37B . . 109.5 ?
    H37A C37 H37B . . 109.5 ?
    C35 C37 H37C . . 109.5 ?
    H37A C37 H37C . . 109.5 ?
    H37B C37 H37C . . 109.5 ?
    C35 C38 H38A . . 109.5 ?
    C35 C38 H38B . . 109.5 ?
    H38A C38 H38B . . 109.5 ?
    C35 C38 H38C . . 109.5 ?
    H38A C38 H38C . . 109.5 ?
    H38B C38 H38C . . 109.5 ?
    C41 C39 C40 . . 111.4(2) ?
    C41 C39 C32 . . 109.49(18) ?
    C40 C39 C32 . . 109.21(16) ?
    C41 C39 C42 . . 107.85(19) ?
    C40 C39 C42 . . 107.2(2) ?
    C32 C39 C42 . . 111.70(18) ?
    C39 C40 H40A . . 109.5 ?
    C39 C40 H40B . . 109.5 ?
    H40A C40 H40B . . 109.5 ?
    C39 C40 H40C . . 109.5 ?
    H40A C40 H40C . . 109.5 ?
    H40B C40 H40C . . 109.5 ?
    C39 C41 H41A . . 109.5 ?
    C39 C41 H41B . . 109.5 ?
    H41A C41 H41B . . 109.5 ?
    C39 C41 H41C . . 109.5 ?
    H41A C41 H41C . . 109.5 ?
    H41B C41 H41C . . 109.5 ?
    C39 C42 H42A . . 109.5 ?
    C39 C42 H42B . . 109.5 ?
    H42A C42 H42B . . 109.5 ?
    C39 C42 H42C . . 109.5 ?
    H42A C42 H42C . . 109.5 ?
    H42B C42 H42C . . 109.5 ?
    C44 C43 C50 . . 124.99(16) ?
    C44 C43 Rh1 . . 71.63(9) ?
    C50 C43 Rh1 . . 110.62(11) ?
    C44 C43 H43 . . 117.5 ?
    C50 C43 H43 . . 117.5 ?
    Rh1 C43 H43 . . 87.7 ?
    C43 C44 C45 . . 126.98(17) ?
    C43 C44 Rh1 . . 73.16(9) ?
    C45 C44 Rh1 . . 105.91(11) ?
    C43 C44 H44 . . 116.5 ?
    C45 C44 H44 . . 116.5 ?
    Rh1 C44 H44 . . 91.0 ?
    C44 C45 C46 . . 114.42(15) ?
    C44 C45 H45A . . 108.7 ?
    C46 C45 H45A . . 108.7 ?
    C44 C45 H45B . . 108.7 ?
    C46 C45 H45B . . 108.7 ?
    H45A C45 H45B . . 107.6 ?
    C47 C46 C45 . . 113.85(14) ?
    C47 C46 H46A . . 108.8 ?
    C45 C46 H46A . . 108.8 ?
    C47 C46 H46B . . 108.8 ?
    C45 C46 H46B . . 108.8 ?
    H46A C46 H46B . . 107.7 ?
    C48 C47 C46 . . 125.49(16) ?
    C48 C47 Rh1 . . 70.95(9) ?
    C46 C47 Rh1 . . 110.94(11) ?
    C48 C47 H47 . . 117.3 ?
    C46 C47 H47 . . 117.3 ?
    Rh1 C47 H47 . . 88.1 ?
    C47 C48 C49 . . 126.68(17) ?
    C47 C48 Rh1 . . 72.85(9) ?
    C49 C48 Rh1 . . 107.18(11) ?
    C47 C48 H48 . . 116.7 ?
    C49 C48 H48 . . 116.7 ?
    Rh1 C48 H48 . . 90.0 ?
    C48 C49 C50 . . 114.31(16) ?
    C48 C49 H49A . . 108.7 ?
    C50 C49 H49A . . 108.7 ?
    C48 C49 H49B . . 108.7 ?
    C50 C49 H49B . . 108.7 ?
    H49A C49 H49B . . 107.6 ?
    C43 C50 C49 . . 113.05(15) ?
    C43 C50 H50A . . 109.0 ?
    C49 C50 H50A . . 109.0 ?
    C43 C50 H50B . . 109.0 ?
    C49 C50 H50B . . 109.0 ?
    H50A C50 H50B . . 107.8 ?
    C1 O1 P1 . . 113.24(9) ?
    C15 O2 P1 . . 125.89(9) ?
    C29 O3 P1 . . 120.58(9) ?
    O2 P1 O1 . . 103.46(6) ?
    O2 P1 O3 . . 98.37(6) ?
    O1 P1 O3 . . 100.63(6) ?
    O2 P1 Rh1 . . 118.11(4) ?
    O1 P1 Rh1 . . 109.60(4) ?
    O3 P1 Rh1 . . 123.72(4) ?
    C6 Rh1 P1 . . 79.14(4) ?
    C6 Rh1 C48 . . 161.26(6) ?
    P1 Rh1 C48 . . 99.05(5) ?
    C6 Rh1 C47 . . 162.53(6) ?
    P1 Rh1 C47 . . 100.73(4) ?
    C48 Rh1 C47 . . 36.20(7) ?
    C6 Rh1 C44 . . 92.63(6) ?
    P1 Rh1 C44 . . 156.94(5) ?
    C48 Rh1 C44 . . 95.45(6) ?
    C47 Rh1 C44 . . 80.75(6) ?
    C6 Rh1 C43 . . 96.87(6) ?
    P1 Rh1 C43 . . 166.20(5) ?
    C48 Rh1 C43 . . 80.44(6) ?
    C47 Rh1 C43 . . 87.04(6) ?
    C44 Rh1 C43 . . 35.21(6) ?
    C52A C51A C56A . . 120.0 ?
    C52A C51A C57A . . 120.63(19) ?
    C56A C51A C57A . . 119.37(19) ?
    C53A C52A C51A . . 120.0 ?
    C53A C52A H52A . . 120.0 ?
    C51A C52A H52A . . 120.0 ?
    C54A C53A C52A . . 120.0 ?
    C54A C53A H53A . . 120.0 ?
    C52A C53A H53A . . 120.0 ?
    C53A C54A C55A . . 120.0 ?
    C53A C54A H54A . . 120.0 ?
    C55A C54A H54A . . 120.0 ?
    C56A C55A C54A . . 120.0 ?
    C56A C55A H55A . . 120.0 ?
    C54A C55A H55A . . 120.0 ?
    C55A C56A C51A . . 120.0 ?
    C55A C56A H56A . . 120.0 ?
    C51A C56A H56A . . 120.0 ?
    C51A C57A H57A . . 109.5 ?
    C51A C57A H57B . . 109.5 ?
    H57A C57A H57B . . 109.5 ?
    C51A C57A H57C . . 109.5 ?
    H57A C57A H57C . . 109.5 ?
    H57B C57A H57C . . 109.5 ?
    C52B C51B C56B . . 120.0 ?
    C52B C51B C57B . . 119.97(12) ?
    C56B C51B C57B . . 120.01(12) ?
    C51B C52B C53B . . 120.0 ?
    C51B C52B H52B . . 120.0 ?
    C53B C52B H52B . . 120.0 ?
    C52B C53B C54B . . 120.0 ?
    C52B C53B H53B . . 120.0 ?
    C54B C53B H53B . . 120.0 ?
    C55B C54B C53B . . 120.0 ?
    C55B C54B H54B . . 120.0 ?
    C53B C54B H54B . . 120.0 ?
    C54B C55B C56B . . 120.0 ?
    C54B C55B H55B . . 120.0 ?
    C56B C55B H55B . . 120.0 ?
    C55B C56B C51B . . 120.0 ?
    C55B C56B H56B . . 120.0 ?
    C51B C56B H56B . . 120.0 ?
    C51B C57B H57D . . 109.5 ?
    C51B C57B H57E . . 109.5 ?
    H57D C57B H57E . . 109.5 ?
    C51B C57B H57F . . 109.5 ?
    H57D C57B H57F . . 109.5 ?
    H57E C57B H57F . . 109.5 ?
data_global
_journal_date_recd_electronic     2012-01-20
_journal_date_accepted     2012-01-23
_journal_name_full     'Acta Crystallographica, Section E'
_journal_year     2012
_journal_volume     68
_journal_issue      2
_journal_page_first     m215
_journal_page_last     m215
_journal_paper_category     QM
_journal_paper_doi     10.1107/S1600536812002851
_journal_coeditor_code     BT5795
_publ_contact_author_name     'Detlef Selent'
_publ_contact_author_address
;
Leibniz-Institut f\"ur Katalyse e. V. an der Universit\"at Rostock
Albert-Einstein-Strasse 29a
18059 Rostock
Germany
;
_publ_contact_author_email     'detlef.selent@catalysis.de'
_publ_contact_author_fax     '+49(381)1281-51169'
_publ_contact_author_phone     '+49(381)1281-169'
_publ_section_title
;\
{2-[Bis(2,4-di-<i>tert</i>-butylphenoxy)phosphanyloxy-\k<i>P</i>]-3,5-di-\\
<i>tert</i>-butylphenyl-\k<i>C</i>^1^}[(1,2,5,6-\h)-cycloocta-1,5-diene]\
rhodium(I) toluene monosolvate
;
loop_
    _publ_author_name
    _publ_author_address
    'Selent, Detlef'
;
Leibniz-Institut f\"ur Katalyse e.V. an der Universit\"at Rostock
Albert-Einstein-Strasse 29a
18059 Rostock
Germany
;
    'Spannenberg, Anke'
;
Leibniz-Institut f\"ur Katalyse e.V. an der Universit\"at Rostock
Albert-Einstein-Strasse 29a
18059 Rostock
Germany
;
    'B\"orner, Armin'
;
Leibniz-Institut f\"ur Katalyse e.V. an der Universit\"at Rostock
Albert-Einstein-Strasse 29a
18059 Rostock
Germany
;
_iucr_refine_instructions_details
;
TITL AX0104 in P-1
CELL 0.71073 11.1212 12.5865 20.0690 106.891 102.344 94.483
ZERR 2.00 0.0003 0.0003 0.0005 0.001 0.001 0.001
LATT 1
SFAC C  H  O  P  Rh
UNIT 114 164 6 2 2
OMIT  -4.00  55.00
L.S. 14
ACTA
BOND $H
FMAP 2
PLAN -5
DANG 2.5 0.002 C52b C57b C56b C57b
SIMU 0.002 C51a > C57b
SIZE 0.086 0.330 0.439
TEMP -123.150
WGHT    0.030100    2.271200
FVAR       0.14083   0.80953
C1    1    0.134134    0.384933    0.223886    11.00000    0.01806   0.01609 =
         0.01410    0.00510    0.00526    0.00077
C2    1    0.009682    0.338637    0.210475    11.00000    0.01530   0.01767 =
         0.01463    0.00346    0.00308    0.00198
C3    1   -0.020452    0.297981    0.263932    11.00000    0.01539   0.01960 =
         0.01883    0.00516    0.00567    0.00061
AFIX  43
H3    2   -0.103966    0.265447    0.257091    11.00000   -1.20000
AFIX   0
C4    1    0.066386    0.303136    0.326500    11.00000    0.01987   0.01756 =
         0.01662    0.00523    0.00713    0.00167
C5    1    0.188720    0.351346    0.335723    11.00000    0.01773   0.02268 =
         0.01484    0.00650    0.00216    0.00075
AFIX  43
H5    2    0.248528    0.355392    0.378334    11.00000   -1.20000
AFIX   0
C6    1    0.227857    0.394048    0.285436    11.00000    0.01602   0.01822 =
         0.01552    0.00412    0.00347   -0.00044
C7    1   -0.088772    0.331555    0.142133    11.00000    0.01489   0.02609 =
         0.01772    0.00702    0.00134    0.00017
C8    1   -0.099123    0.448908    0.134962    11.00000    0.02883   0.03267 =
         0.03529    0.01472   -0.00362    0.00734
AFIX 137
H8A   2   -0.018903    0.482382    0.131671    11.00000   -1.50000
H8B   2   -0.121909    0.496506    0.177140    11.00000   -1.50000
H8C   2   -0.163164    0.442717    0.091497    11.00000   -1.50000
AFIX   0
C9    1   -0.054796    0.255774    0.075858    11.00000    0.02171   0.03335 =
         0.01704    0.00234    0.00195   -0.00356
AFIX 137
H9A   2   -0.049512    0.180779    0.080488    11.00000   -1.50000
H9B   2    0.025748    0.287950    0.072203    11.00000   -1.50000
H9C   2   -0.118932    0.250208    0.032564    11.00000   -1.50000
AFIX   0
C10   1   -0.218054    0.280270    0.142654    11.00000    0.01560   0.05601 =
         0.02462    0.01453    0.00102   -0.00243
AFIX 137
H10A  2   -0.278097    0.276851    0.098260    11.00000   -1.50000
H10B  2   -0.243601    0.326876    0.184105    11.00000   -1.50000
H10C  2   -0.215124    0.204291    0.145930    11.00000   -1.50000
AFIX   0
C11   1    0.030178    0.263190    0.386024    11.00000    0.02114   0.02412 =
         0.01904    0.00920    0.00755    0.00123
C12   1   -0.102215    0.198155    0.362519    11.00000    0.02344   0.03329 =
         0.02929    0.01592    0.00938   -0.00131
AFIX 137
H12A  2   -0.109630    0.133302    0.319813    11.00000   -1.50000
H12B  2   -0.162062    0.247393    0.351190    11.00000   -1.50000
H12C  2   -0.119579    0.172201    0.401532    11.00000   -1.50000
AFIX   0
C13   1    0.037523    0.366509    0.450929    11.00000    0.04697   0.03512 =
         0.02198    0.00445    0.01630   -0.00419
AFIX 137
H13A  2    0.016304    0.342440    0.489787    11.00000   -1.50000
H13B  2   -0.021251    0.414976    0.437033    11.00000   -1.50000
H13C  2    0.122214    0.408190    0.467477    11.00000   -1.50000
AFIX   0
C14   1    0.119060    0.185530    0.408392    11.00000    0.02966   0.04303 =
         0.03686    0.02713    0.00979    0.00781
AFIX 137
H14A  2    0.095095    0.161454    0.446594    11.00000   -1.50000
H14B  2    0.204362    0.225949    0.426024    11.00000   -1.50000
H14C  2    0.114538    0.119544    0.366857    11.00000   -1.50000
AFIX   0
C15   1    0.269016    0.311715    0.052874    11.00000    0.01535   0.01807 =
         0.01197    0.00315    0.00275   -0.00049
C16   1    0.256325    0.194850    0.028203    11.00000    0.01365   0.01752 =
         0.01480    0.00536    0.00506    0.00170
C17   1    0.171664    0.141965   -0.038579    11.00000    0.01716   0.01746 =
         0.01544    0.00322    0.00454    0.00027
AFIX  43
H17   2    0.160029    0.062290   -0.056790    11.00000   -1.20000
AFIX   0
C18   1    0.103658    0.199337   -0.079767    11.00000    0.01714   0.02402 =
         0.01300    0.00426    0.00346    0.00048
C19   1    0.122432    0.315946   -0.052794    11.00000    0.02532   0.02406 =
         0.01763    0.00999    0.00178    0.00352
AFIX  43
H19   2    0.078184    0.357719   -0.079721    11.00000   -1.20000
AFIX   0
C20   1    0.204846    0.371821    0.012831    11.00000    0.02728   0.01637 =
         0.01866    0.00600    0.00380    0.00131
AFIX  43
H20   2    0.217466    0.451557    0.030475    11.00000   -1.20000
AFIX   0
C21   1    0.328605    0.126649    0.071091    11.00000    0.01823   0.01775 =
         0.01987    0.00586    0.00065    0.00225
C22   1    0.469451    0.162481    0.085315    11.00000    0.01822   0.03214 =
         0.04260    0.01189    0.00159    0.00674
AFIX 137
H22A  2    0.491536    0.241932    0.114216    11.00000   -1.50000
H22B  2    0.492088    0.151434    0.039443    11.00000   -1.50000
H22C  2    0.514542    0.116926    0.111357    11.00000   -1.50000
AFIX   0
C23   1    0.291869    0.143202    0.142449    11.00000    0.03927   0.03089 =
         0.02317    0.01518    0.00655    0.00579
AFIX 137
H23A  2    0.200920    0.132230    0.133475    11.00000   -1.50000
H23B  2    0.325803    0.219427    0.174740    11.00000   -1.50000
H23C  2    0.325406    0.088528    0.164736    11.00000   -1.50000
AFIX   0
C24   1    0.300481    0.000933    0.029331    11.00000    0.04020   0.01820 =
         0.03151    0.00611   -0.00374    0.00649
AFIX 137
H24A  2    0.348878   -0.040245    0.057447    11.00000   -1.50000
H24B  2    0.323086   -0.012064   -0.016677    11.00000   -1.50000
H24C  2    0.211476   -0.025364    0.020491    11.00000   -1.50000
AFIX   0
C25   1    0.007939    0.138474   -0.151054    11.00000    0.02128   0.02931 =
         0.01422    0.00425   -0.00024    0.00025
C26   1   -0.122612    0.153765   -0.139579    11.00000    0.02074   0.04411 =
         0.02416    0.00968    0.00013   -0.00017
AFIX 137
H26A  2   -0.185204    0.115577   -0.184682    11.00000   -1.50000
H26B  2   -0.129220    0.233992   -0.124271    11.00000   -1.50000
H26C  2   -0.136711    0.121484   -0.102462    11.00000   -1.50000
AFIX   0
C27   1    0.014895    0.012952   -0.177574    11.00000    0.04200   0.03379 =
         0.02691   -0.00694   -0.01067    0.00465
AFIX 137
H27A  2    0.098835    0.002134   -0.183350    11.00000   -1.50000
H27B  2   -0.045761   -0.021897   -0.223899    11.00000   -1.50000
H27C  2   -0.003928   -0.021910   -0.142488    11.00000   -1.50000
AFIX   0
C28   1    0.028775    0.189370   -0.209256    11.00000    0.03533   0.06192 =
         0.01622    0.01473    0.00022   -0.00624
AFIX 137
H28A  2    0.113523    0.183596   -0.215103    11.00000   -1.50000
H28B  2    0.017424    0.268547   -0.194960    11.00000   -1.50000
H28C  2   -0.031319    0.148462   -0.254866    11.00000   -1.50000
AFIX   0
C29   1    0.350888    0.675934    0.204327    11.00000    0.01656   0.01445 =
         0.01621    0.00453    0.00171    0.00080
C30   1    0.437829    0.752909    0.194088    11.00000    0.01516   0.02070 =
         0.02045    0.00969    0.00224    0.00115
C31   1    0.464348    0.859177    0.245769    11.00000    0.02252   0.01932 =
         0.02776    0.01050   -0.00243   -0.00305
AFIX  43
H31   2    0.522724    0.913956    0.240911    11.00000   -1.20000
AFIX   0
C32   1    0.410479    0.890072    0.304178    11.00000    0.03281   0.01755 =
         0.02007    0.00322   -0.00424    0.00508
C33   1    0.323047    0.811186    0.309936    11.00000    0.03261   0.02556 =
         0.01785    0.00494    0.00618    0.01024
AFIX  43
H33   2    0.283399    0.830076    0.348412    11.00000   -1.20000
AFIX   0
C34   1    0.292758    0.704527    0.259880    11.00000    0.02108   0.02242 =
         0.02132    0.00818    0.00679    0.00388
AFIX  43
H34   2    0.231805    0.651056    0.263894    11.00000   -1.20000
AFIX   0
C35   1    0.499771    0.723711    0.130835    11.00000    0.02275   0.03042 =
         0.02648    0.01498    0.01091    0.00209
C36   1    0.578194    0.629092    0.133932    11.00000    0.03692   0.04951 =
         0.04553    0.02639    0.02719    0.01960
AFIX 137
H36A  2    0.640034    0.651387    0.180239    11.00000   -1.50000
H36B  2    0.620775    0.615080    0.094898    11.00000   -1.50000
H36C  2    0.523747    0.560515    0.128632    11.00000   -1.50000
AFIX   0
C37   1    0.399788    0.688964    0.059273    11.00000    0.03760   0.03817 =
         0.02305    0.01351    0.00980   -0.00099
AFIX 137
H37A  2    0.343683    0.622388    0.055661    11.00000   -1.50000
H37B  2    0.439958    0.671676    0.019212    11.00000   -1.50000
H37C  2    0.352029    0.750694    0.057356    11.00000   -1.50000
AFIX   0
C38   1    0.587007    0.825728    0.132192    11.00000    0.02940   0.04867 =
         0.04487    0.02628    0.01310   -0.00604
AFIX 137
H38A  2    0.539504    0.887504    0.129900    11.00000   -1.50000
H38B  2    0.623784    0.805181    0.090823    11.00000   -1.50000
H38C  2    0.653333    0.849517    0.176717    11.00000   -1.50000
AFIX   0
C39   1    0.446940    1.008614    0.358638    11.00000    0.05970   0.01959 =
         0.02569   -0.00003   -0.00588    0.00367
C40   1    0.405817    1.094182    0.320978    11.00000    0.13125   0.02259 =
         0.03968    0.00656    0.00244    0.01512
AFIX 137
H40A  2    0.420827    1.169120    0.356556    11.00000   -1.50000
H40B  2    0.316860    1.073828    0.297093    11.00000   -1.50000
H40C  2    0.453433    1.094386    0.285171    11.00000   -1.50000
AFIX   0
C41   1    0.586312    1.030820    0.390909    11.00000    0.06170   0.05302 =
         0.04211   -0.00591   -0.00830   -0.01735
AFIX 137
H41A  2    0.609700    0.975106    0.414821    11.00000   -1.50000
H41B  2    0.609459    1.106271    0.426046    11.00000   -1.50000
H41C  2    0.629878    1.025440    0.352722    11.00000   -1.50000
AFIX   0
C42   1    0.381946    1.022655    0.420675    11.00000    0.07548   0.03299 =
         0.02807   -0.00196    0.00411    0.01888
AFIX 137
H42A  2    0.403898    0.967165    0.445033    11.00000   -1.50000
H42B  2    0.291533    1.011275    0.401357    11.00000   -1.50000
H42C  2    0.409127    1.098442    0.455037    11.00000   -1.50000
AFIX   0
C43   1    0.498891    0.428096    0.395373    11.00000    0.02169   0.03110 =
         0.02038    0.01389   -0.00049   -0.00206
AFIX  43
H43   2    0.442393    0.359823    0.377928    11.00000   -1.20000
AFIX   0
C44   1    0.451103    0.525553    0.414988    11.00000    0.02796   0.02732 =
         0.01309    0.00449    0.00176   -0.00587
AFIX  43
H44   2    0.364938    0.518597    0.413813    11.00000   -1.20000
AFIX   0
C45   1    0.520380    0.643574    0.438423    11.00000    0.04681   0.02821 =
         0.02254   -0.00011    0.00767   -0.00968
AFIX  23
H45A  2    0.563318    0.664808    0.490037    11.00000   -1.20000
H45B  2    0.459178    0.695491    0.433197    11.00000   -1.20000
AFIX   0
C46   1    0.616295    0.659434    0.396485    11.00000    0.03498   0.03017 =
         0.02554    0.00681   -0.00063   -0.01402
AFIX  23
H46A  2    0.632195    0.739916    0.400727    11.00000   -1.20000
H46B  2    0.695466    0.638431    0.418638    11.00000   -1.20000
AFIX   0
C47   1    0.576849    0.590971    0.317527    11.00000    0.01602   0.03183 =
         0.02192    0.01295   -0.00038   -0.00578
AFIX  43
H47   2    0.529973    0.624072    0.285587    11.00000   -1.20000
AFIX   0
C48   1    0.603254    0.484726    0.288153    11.00000    0.01658   0.03901 =
         0.02424    0.01283    0.00510    0.00096
AFIX  43
H48   2    0.577009    0.453224    0.237325    11.00000   -1.20000
AFIX   0
C49   1    0.669539    0.413337    0.328418    11.00000    0.02517   0.04768 =
         0.04562    0.02349    0.01225    0.01414
AFIX  23
H49A  2    0.760429    0.436687    0.338623    11.00000   -1.20000
H49B  2    0.650264    0.334121    0.297085    11.00000   -1.20000
AFIX   0
C50   1    0.635146    0.420208    0.399236    11.00000    0.02471   0.04689 =
         0.04289    0.02842    0.00258    0.00707
AFIX  23
H50A  2    0.655552    0.352823    0.412658    11.00000   -1.20000
H50B  2    0.686211    0.486829    0.437491    11.00000   -1.20000
AFIX   0
O1    3    0.168731    0.426290    0.171090    11.00000    0.01569   0.02309 =
         0.01532    0.00911    0.00207   -0.00208
O2    3    0.351098    0.369573    0.120070    11.00000    0.01750   0.01697 =
         0.01441    0.00164    0.00063   -0.00005
O3    3    0.322681    0.566504    0.156257    11.00000    0.02438   0.01429 =
         0.01439    0.00402    0.00449   -0.00207
P1    4    0.317012    0.459442    0.185496    11.00000    0.01523   0.01513 =
         0.01229    0.00392    0.00200   -0.00175
RH1   5    0.407621    0.466102    0.294657    11.00000    0.01411   0.02073 =
         0.01209    0.00523    0.00111   -0.00188
PART 1
AFIX  66
C51A  1    1.047939    0.199607    0.613153    21.00000    0.05439   0.03810 =
         0.03842    0.01196    0.02686    0.00020
C52A  1    0.931122    0.159757    0.565973    21.00000    0.05902   0.04535 =
         0.03896    0.00593    0.02447   -0.00753
AFIX  43
H52A  2    0.910614    0.082878    0.537585    21.00000   -1.20000
AFIX  65
C53A  1    0.844313    0.232392    0.560328    21.00000    0.05460   0.05944 =
         0.04066    0.00970    0.01826   -0.00656
AFIX  43
H53A  2    0.764474    0.205156    0.528083    21.00000   -1.20000
AFIX  65
C54A  1    0.874319    0.344878    0.601863    21.00000    0.05201   0.05321 =
         0.04125    0.01461    0.02125    0.00758
AFIX  43
H54A  2    0.814988    0.394521    0.598005    21.00000   -1.20000
AFIX  65
C55A  1    0.991135    0.384729    0.649043    21.00000    0.05420   0.04044 =
         0.03750    0.01072    0.02301    0.00297
AFIX  43
H55A  2    1.011643    0.461608    0.677430    21.00000   -1.20000
AFIX  65
C56A  1    1.077946    0.312095    0.654689    21.00000    0.05089   0.03838 =
         0.03581    0.01146    0.02137   -0.00028
AFIX  43
H56A  2    1.157785    0.339331    0.686934    21.00000   -1.20000
AFIX   0
C57A  1    1.142551    0.121728    0.620395    21.00000    0.07628   0.04829 =
         0.06885    0.02322    0.03664    0.01693
AFIX  33
H57A  2    1.219001    0.163934    0.655715    21.00000   -1.50000
H57B  2    1.161123    0.088844    0.573772    21.00000   -1.50000
H57C  2    1.109101    0.061723    0.636413    21.00000   -1.50000
PART 2
AFIX  66
C51B  1    0.905109    0.280726    0.593782   -21.00000    0.05536   0.04683 =
         0.03826    0.01024    0.02323   -0.00207
C52B  1    0.922533    0.169679    0.566746   -21.00000    0.05720   0.04575 =
         0.03913    0.00840    0.02434   -0.00460
AFIX  43
H52B  2    0.858331    0.117171    0.530371   -21.00000   -1.20000
AFIX  65
C53B  1    1.033892    0.135459    0.592931   -21.00000    0.05880   0.04424 =
         0.04115    0.01024    0.02623   -0.00213
AFIX  43
H53B  2    1.045800    0.059564    0.574452   -21.00000   -1.20000
AFIX  65
C54B  1    1.127829    0.212286    0.646153   -21.00000    0.05637   0.04155 =
         0.04056    0.01236    0.02584    0.00104
AFIX  43
H54B  2    1.203938    0.188898    0.664049   -21.00000   -1.20000
AFIX  65
C55B  1    1.110407    0.323333    0.673190   -21.00000    0.05505   0.04114 =
         0.03929    0.01141    0.02422    0.00110
AFIX  43
H55B  2    1.174610    0.375840    0.709565   -21.00000   -1.20000
AFIX  65
C56B  1    0.999048    0.357554    0.647005   -21.00000    0.05378   0.04353 =
         0.03808    0.01156    0.02285    0.00109
AFIX  43
H56B  2    0.987141    0.433450    0.665484   -21.00000   -1.20000
AFIX   0
C57B  1    0.786834    0.318247    0.564067   -21.00000    0.05588   0.05337 =
         0.03867    0.01094    0.01895   -0.00297
AFIX  33
H57D  2    0.790330    0.398559    0.588362   -21.00000   -1.50000
H57E  2    0.716397    0.275818    0.571943   -21.00000   -1.50000
H57F  2    0.776229    0.304964    0.512413   -21.00000   -1.50000
PART 0
HKLF 4 1 1 0 0 0 1 0 0 0 1
REM  AX0104 in P-1
REM R1 =  0.0265 for  11089 Fo > 4sig(Fo)  and  0.0294 for all  11927 data
REM    617 parameters refined using    212 restraints
END
WGHT      0.0301      2.2716
REM Highest difference peak  0.969,  deepest hole -0.611, 1-sigma level 0.053
Q1    1   0.8453  0.2850  0.5725  11.00000  0.05    0.97
Q2    1   0.8760  0.1871  0.5563  11.00000  0.05    0.67
Q3    1   1.0932  0.0876  0.5935  11.00000  0.05    0.59
Q4    1   0.5658  1.0830  0.3194  11.00000  0.05    0.57
Q5    1   1.1790  0.1446  0.6491  11.00000  0.05    0.56
;
