# Supplementary material for: {2-[Bis(2,4-di-tert-butyl­phen­oxy)phosphan­yloxy-κP]-3,5-di-tert-butyl­phenyl-κC 1}[(1,2,5,6-η)-cyclo­octa-1,5-diene]rhodium(I) toluene monosolvate
Source: Acta Crystallogr Sect E Struct Rep Online. 2012 Jan 31;68(Pt 2):m215. doi: 10.1107/S1600536812002851 (PMC3274931; doi:10.1107/S1600536812002851)
Supplement: Supplementary file 2 [file e-68-0m215-Isup2.hkl]

# 
# h,k,l, Fc-squared, Fo-squared, sigma(Fo-squared) and status flag 
# 
data_I
_shelx_title ' AX0104 in P-1' 
_shelx_refln_list_code          4 
_shelx_F_calc_maximum      222.83 
_exptl_crystal_F_000      1016.00 
_reflns_d_resolution_high  0.7696 
 
loop_ 
 _symmetry_equiv_pos_as_xyz 
 'x, y, z' 
 '-x, -y, -z' 
 
_cell_length_a    11.1212 
_cell_length_b    12.5865 
_cell_length_c    20.0690 
_cell_angle_alpha 106.891 
_cell_angle_beta  102.344 
_cell_angle_gamma  94.483 
 
_shelx_F_squared_multiplier     1.000 
 
loop_ 
 _refln_index_h 
 _refln_index_k 
 _refln_index_l 
 _refln_F_squared_calc 
 _refln_F_squared_meas 
 _refln_F_squared_sigma 
 _refln_observed_status 
   1   0   0     4623.37     4709.33     73.65 o 
   2   0   0    13987.26    14466.25    135.18 o 
   3   0   0     4653.13     4665.83     33.56 o 
   4   0   0     8118.03     8227.01     58.10 o 
   5   0   0     2279.23     2317.29     16.82 o 
   6   0   0      513.07      516.28      6.09 o 
   7   0   0     2118.86     2103.86     16.21 o 
   8   0   0       97.44      114.96      3.60 o 
   9   0   0       30.57       20.98      2.86 o 
  10   0   0     2497.00     2437.79     21.84 o 
  11   0   0     1987.69     2099.46     22.93 o 
  12   0   0     1055.84     1065.98     15.47 o 
  13   0   0      117.25       89.48      7.66 o 
 -14   1   0       29.39       23.76      6.64 o 
 -13   1   0      372.43      360.64      9.50 o 
 -12   1   0      894.20      898.31     13.20 o 
 -11   1   0     2017.79     2024.05     22.21 o 
 -10   1   0     1097.11     1075.35     13.15 o 
  -9   1   0      161.88      136.94      4.47 o 
  -8   1   0     1447.52     1432.35     12.36 o 
  -7   1   0       68.43       53.81      2.34 o 
  -6   1   0     1354.27     1460.24     10.01 o 
  -5   1   0     1333.26     1308.86      9.31 o 
  -4   1   0      979.70     1207.71     11.06 o 
  -3   1   0       16.55       40.96      1.99 o 
  -2   1   0       41.33       92.37      2.55 o 
  -1   1   0    18288.57    18486.58    192.97 o 
   0   1   0    27409.95    25845.54    952.42 o 
   1   1   0      567.17      540.84      6.40 o 
   2   1   0        6.37       -4.96      2.48 o 
   3   1   0     2459.06     2610.35     19.73 o 
   4   1   0     5321.57     5594.19     38.45 o 
   5   1   0     4393.88     4811.58     30.96 o 
   6   1   0      117.29       92.30      2.68 o 
   7   1   0      108.80      127.31      3.38 o 
   8   1   0      185.03      169.17      4.05 o 
   9   1   0       43.52       68.97      4.01 o 
  10   1   0     1384.66     1297.30     14.82 o 
  11   1   0     1433.04     1463.82     16.89 o 
  12   1   0      836.00      770.76     12.45 o 
  13   1   0       57.97       69.92      6.63 o 
 -14   2   0        6.27       -7.03      5.39 o 
 -13   2   0       15.21       14.98      5.45 o 
 -12   2   0     1670.48     1675.53     18.12 o 
 -11   2   0     1347.35     1265.22     14.53 o 
 -10   2   0      661.22      631.50      8.81 o 
  -9   2   0       72.96       70.08      3.31 o 
  -8   2   0     1761.45     1782.55     13.04 o 
  -7   2   0     2774.21     2546.57     16.31 o 
  -6   2   0     1113.80     1012.75      8.05 o 
  -5   2   0     2505.59     2496.40     15.43 o 
  -4   2   0       80.63       25.48      1.50 o 
  -3   2   0        3.19       15.42      1.62 o 
  -2   2   0       86.66       59.57      2.29 o 
  -1   2   0    39583.55    41452.59    549.60 o 
   0   2   0       31.01       35.15      2.13 o 
   1   2   0    22189.38    22418.10    197.57 o 
   2   2   0       33.58       39.92      2.26 o 
   3   2   0     5890.18     6221.00     39.32 o 
   4   2   0    11666.33    12794.43     83.51 o 
   5   2   0     6162.46     6537.78     40.51 o 
   6   2   0       97.81       90.84      2.82 o 
   7   2   0      531.09      524.46      6.59 o 
   8   2   0       15.34       11.09      2.58 o 
   9   2   0      907.50      851.60     10.71 o 
  10   2   0     1870.14     2079.74     20.68 o 
  11   2   0     1473.35     1436.32     15.00 o 
  12   2   0      191.79      179.00      8.34 o 
  13   2   0       86.03       56.82      6.14 o 
 -14   3   0      441.27      483.76     12.48 o 
 -13   3   0      108.91      124.70      7.08 o 
 -12   3   0     1553.18     1538.56     22.54 o 
 -11   3   0     1134.74     1134.41     12.95 o 
 -10   3   0       51.35       61.83      3.80 o 
  -9   3   0      530.38      540.76      6.38 o 
  -8   3   0     2385.66     2312.62     14.65 o 
  -7   3   0     1352.50     1231.97      8.56 o 
  -6   3   0     1685.48     1579.67     10.95 o 
  -5   3   0        2.56        1.66      1.66 o 
  -4   3   0      166.63      187.83      3.33 o 
  -3   3   0     2579.45     2639.84     16.46 o 
  -2   3   0     2468.35     2356.80     18.63 o 
  -1   3   0    21014.61    21893.62    208.97 o 
   0   3   0      956.03      906.72     10.08 o 
   1   3   0     1267.01     1261.36     12.99 o 
   2   3   0      607.62      678.02      7.18 o 
   3   3   0      256.14      222.27      3.79 o 
   4   3   0    10948.69    11600.82     69.87 o 
   5   3   0       17.61        4.81      1.82 o 
   6   3   0      612.70      633.88      6.90 o 
   7   3   0     1347.89     1359.69     11.73 o 
   8   3   0      147.28      152.26      4.05 o 
   9   3   0     1305.27     1334.44     12.19 o 
  10   3   0     1798.33     1834.12     20.83 o 
  11   3   0     1343.40     1331.12     16.18 o 
  12   3   0       28.11       19.23      5.88 o 
  13   3   0      138.25      147.82      7.14 o 
 -14   4   0        3.00        7.50      6.63 o 
 -13   4   0      582.92      584.73     11.94 o 
 -12   4   0      641.30      687.49     11.56 o 
 -11   4   0      944.77      936.99     11.64 o 
 -10   4   0        1.75       -1.14      2.95 o 
  -9   4   0      112.65      111.49      3.98 o 
  -8   4   0     3244.29     3139.50     19.02 o 
  -7   4   0     2049.87     2001.87     12.82 o 
  -6   4   0     3694.69     3663.85     21.67 o 
  -5   4   0        6.13       -0.86      1.73 o 
  -4   4   0     2109.08     2400.13     15.38 o 
  -3   4   0       17.70       20.38      1.96 o 
  -2   4   0     5634.15     5712.76     45.07 o 
  -1   4   0     6653.40     6848.55     53.44 o 
   0   4   0      582.81      708.02      8.78 o 
   1   4   0       14.85       18.96      2.11 o 
   2   4   0      725.44      672.01      6.77 o 
   3   4   0     3154.79     3014.45     22.26 o 
   4   4   0     3433.55     3654.51     24.50 o 
   5   4   0     1056.39      862.50      7.94 o 
   6   4   0     1326.71     1317.99     11.35 o 
   7   4   0        4.28        2.13      2.85 o 
   8   4   0      766.12      850.30      8.98 o 
   9   4   0     2422.76     2534.00     20.92 o 
  10   4   0     2003.21     1932.54     18.95 o 
  11   4   0      599.48      659.11     11.71 o 
  12   4   0       69.39       72.25      5.99 o 
 -13   5   0      439.27      429.28     11.75 o 
 -12   5   0     1017.73     1027.73     13.26 o 
 -11   5   0      224.51      244.60      8.86 o 
 -10   5   0       18.12       19.00      3.35 o 
  -9   5   0       85.77       64.28      3.68 o 
  -8   5   0     1475.79     1473.67     11.85 o 
  -7   5   0     2024.69     2095.35     14.32 o 
  -6   5   0     1342.69     1221.89      8.95 o 
  -5   5   0      517.49      530.30      5.05 o 
  -4   5   0        5.53        1.55      1.89 o 
  -3   5   0      549.98      532.86      5.80 o 
  -2   5   0     4056.18     3901.95     31.96 o 
  -1   5   0      322.34      261.57      5.18 o 
   0   5   0        7.77        4.66      2.36 o 
   1   5   0     2220.63     2567.48     21.65 o 
   2   5   0      415.79      316.48      4.93 o 
   3   5   0     1851.96     1883.56     15.24 o 
   4   5   0      677.38      594.41      6.49 o 
   5   5   0      477.38      495.48      6.31 o 
   6   5   0      568.30      533.98      7.27 o 
   7   5   0      292.87      281.14      5.85 o 
   8   5   0      721.66      687.61      8.13 o 
   9   5   0     2683.67     2697.32     23.49 o 
  10   5   0     1353.78     1358.03     15.24 o 
  11   5   0      116.40      118.14      6.19 o 
  12   5   0      232.56      231.92      8.34 o 
 -13   6   0      653.93      720.13     19.30 o 
 -12   6   0      603.51      576.63     10.30 o 
 -11   6   0      242.74      215.52      6.91 o 
 -10   6   0       39.08       37.78      3.99 o 
  -9   6   0     1828.45     1789.39     15.80 o 
  -8   6   0      848.05      783.85      8.05 o 
  -7   6   0      769.00      756.89      8.15 o 
  -6   6   0      456.73      397.72      4.84 o 
  -5   6   0      301.82      321.74      4.36 o 
  -4   6   0       28.39       48.90      2.44 o 
  -3   6   0        1.87        9.77      2.30 o 
  -2   6   0     4432.35     4356.29     34.46 o 
  -1   6   0       53.02        5.47      2.57 o 
   0   6   0     6310.31     6807.68     53.87 o 
   1   6   0      139.09      133.61      4.00 o 
   2   6   0      466.28      383.85      5.58 o 
   3   6   0     1862.85     1798.56     15.06 o 
   4   6   0      515.76      388.55      6.31 o 
   5   6   0       25.93       12.78      2.75 o 
   6   6   0      631.07      561.91      7.29 o 
   7   6   0        0.79       -3.12      2.95 o 
   8   6   0     2375.01     2313.88     19.87 o 
   9   6   0     1906.05     1926.92     17.15 o 
  10   6   0      900.53      923.62     13.86 o 
  11   6   0        1.04       -0.07      4.67 o 
  12   6   0      565.49      578.49     14.46 o 
 -13   7   0      929.90      980.87     14.05 o 
 -12   7   0      325.33      327.12     11.82 o 
 -11   7   0        0.03       -0.47      4.08 o 
 -10   7   0      164.58      148.15      5.86 o 
  -9   7   0     1170.87     1151.89     12.10 o 
  -8   7   0      932.53      873.26     10.04 o 
  -7   7   0      246.18      232.50      5.08 o 
  -6   7   0      860.06      895.43      8.51 o 
  -5   7   0       20.56        9.00      2.71 o 
  -4   7   0        0.86       -0.26      2.51 o 
  -3   7   0     2815.89     2603.54     19.76 o 
  -2   7   0     2159.20     2081.39     21.96 o 
  -1   7   0      598.94      529.82      7.30 o 
   0   7   0     1400.75     1512.24     15.09 o 
   1   7   0     1091.10     1021.82     11.31 o 
   2   7   0     1820.53     1750.96     14.90 o 
   3   7   0     1242.00     1236.91     16.14 o 
   4   7   0     1313.80     1267.80     12.36 o 
   5   7   0     1282.33     1423.56     13.29 o 
   6   7   0      256.87      305.53      7.80 o 
   7   7   0      720.51      687.17      9.34 o 
   8   7   0     2708.25     2625.67     22.31 o 
   9   7   0      778.73      720.53     12.13 o 
  10   7   0       93.38      111.89      5.95 o 
  11   7   0       61.04       58.99      9.76 o 
 -13   8   0      309.16      361.15      9.77 o 
 -12   8   0       37.18       49.76      5.47 o 
 -11   8   0       51.20       48.58      5.18 o 
 -10   8   0      977.81      956.05     12.62 o 
  -9   8   0      987.11      927.63     11.58 o 
  -8   8   0      859.33      836.47     10.56 o 
  -7   8   0      386.97      373.09      7.46 o 
  -6   8   0        0.12        0.08      3.91 o 
  -5   8   0      744.03      748.45      9.17 o 
  -4   8   0      510.44      559.77      7.87 o 
  -3   8   0     1731.80     1796.50     15.71 o 
  -2   8   0     4711.45     4632.98     37.27 o 
  -1   8   0     2024.69     2131.29     18.47 o 
   0   8   0      106.74      139.12      4.71 o 
   1   8   0      882.69      883.23     10.56 o 
   2   8   0     1767.16     1712.23     14.30 o 
   3   8   0      466.59      461.83      6.89 o 
   4   8   0       83.91       90.33      4.84 o 
   5   8   0      709.88      735.26      9.36 o 
   6   8   0      661.16      654.00      9.10 o 
   7   8   0      166.00      178.69      6.51 o 
   8   8   0      510.51      477.70      9.08 o 
   9   8   0      567.16      556.70      9.86 o 
  10   8   0       50.49       53.83      6.01 o 
 -12   9   0        5.58        9.76      5.37 o 
 -11   9   0       72.64       76.21      6.31 o 
 -10   9   0     1277.54     1316.74     16.27 o 
  -9   9   0      721.65      737.35     12.40 o 
  -8   9   0      185.59      196.52      7.06 o 
  -7   9   0      336.20      306.33      7.42 o 
  -6   9   0      464.97      447.02      7.91 o 
  -5   9   0      303.86      343.75      7.08 o 
  -4   9   0      761.72      720.46      8.66 o 
  -3   9   0     1156.87     1160.60     11.31 o 
  -2   9   0     5011.95     4803.28     41.61 o 
  -1   9   0      435.47      368.38      8.31 o 
   0   9   0     1264.04     1071.48     12.32 o 
   1   9   0     3238.70     3361.63     27.86 o 
   2   9   0     3539.09     3417.48     26.74 o 
   3   9   0        2.31        0.14      3.34 o 
   4   9   0      378.71      284.65      6.63 o 
   5   9   0      283.81      279.52      6.85 o 
   6   9   0      426.35      378.19      7.46 o 
   7   9   0       74.47       78.28      4.56 o 
   8   9   0      857.58      837.83     12.76 o 
   9   9   0      634.02      651.18     14.05 o 
  10   9   0       30.10       24.55      5.81 o 
 -12  10   0        6.92       -0.56      6.17 o 
 -11  10   0       50.80       55.65      6.29 o 
 -10  10   0      775.85      815.22     14.81 o 
  -9  10   0      418.42      443.39     10.17 o 
  -8  10   0        9.64        2.61      5.07 o 
  -7  10   0      112.25      130.91      5.59 o 
  -6  10   0      371.87      377.76      8.17 o 
  -5  10   0      188.03      210.52      6.86 o 
  -4  10   0      688.82      685.45     12.44 o 
  -3  10   0     1157.20     1173.26     12.87 o 
  -2  10   0     1270.99     1367.60     16.00 o 
  -1  10   0       53.61       47.61      4.61 o 
   0  10   0      480.69      447.50      8.60 o 
   1  10   0     2421.30     2430.02     22.11 o 
   2  10   0     2867.72     2761.10     24.33 o 
   3  10   0      965.83      875.41     11.31 o 
   4  10   0       13.59       12.59      4.71 o 
   5  10   0      125.50      141.76      5.97 o 
   6  10   0        4.53        5.11      4.03 o 
   7  10   0      396.42      406.98      9.21 o 
   8  10   0      686.08      691.19     12.78 o 
   9  10   0      185.40      153.15      7.77 o 
 -11  11   0     1063.64     1112.18     19.34 o 
 -10  11   0     1276.41     1325.69     19.56 o 
  -9  11   0      150.32      149.77      7.90 o 
  -8  11   0       57.67       40.17      5.99 o 
  -7  11   0      141.96      125.68      6.39 o 
  -6  11   0      141.90      125.42      7.05 o 
  -5  11   0      170.30      191.72      6.35 o 
  -4  11   0       22.12       31.55      4.23 o 
  -3  11   0     1760.70     1697.26     18.98 o 
  -2  11   0       34.35       35.66      4.60 o 
  -1  11   0        8.40        7.81      4.49 o 
   0  11   0     1484.42     1635.93     16.09 o 
   1  11   0     2648.37     2345.31     20.99 o 
   2  11   0      498.12      528.51      8.96 o 
   3  11   0      137.64      129.51      6.81 o 
   4  11   0      140.74      143.18      6.60 o 
   5  11   0       60.11       50.48      5.31 o 
   6  11   0      142.47      173.92      8.54 o 
   7  11   0      529.75      509.51     10.93 o 
   8  11   0      149.88      139.12      7.56 o 
 -10  12   0      729.04      665.26     14.27 o 
  -9  12   0      467.71      494.27     14.68 o 
  -8  12   0        6.88        0.88      5.42 o 
  -7  12   0        6.76        0.05      4.72 o 
  -6  12   0      320.51      338.55      9.08 o 
  -5  12   0      107.62      110.84      6.18 o 
  -4  12   0      156.73      188.49      7.03 o 
  -3  12   0      275.77      283.44      7.32 o 
  -2  12   0      136.39      144.02      6.24 o 
  -1  12   0       15.45       23.08      4.28 o 
   0  12   0     1124.52     1091.44     13.00 o 
   1  12   0      681.32      708.12     10.59 o 
   2  12   0       27.80       23.56      4.33 o 
   3  12   0       70.66       70.49      5.78 o 
   4  12   0      135.16      141.64      6.84 o 
   5  12   0      141.87      151.56      7.73 o 
   6  12   0      112.76      124.41      7.13 o 
   7  12   0      722.41      738.23     13.61 o 
  -9  13   0       22.34       19.41      6.41 o 
  -8  13   0        0.30       -1.51      5.73 o 
  -7  13   0       38.22       44.19      6.35 o 
  -6  13   0      510.36      576.57     11.64 o 
  -5  13   0      412.40      447.63     10.63 o 
  -4  13   0      445.23      472.29     12.51 o 
  -3  13   0      274.34      310.96      8.02 o 
  -2  13   0       24.15       17.24      5.18 o 
  -1  13   0      527.46      535.77     10.89 o 
   0  13   0      892.41      913.63     12.13 o 
   1  13   0      309.67      335.58      8.31 o 
   2  13   0       93.85       81.50      5.17 o 
   3  13   0       14.18       15.20      5.04 o 
   4  13   0       15.08        7.19      5.22 o 
   5  13   0       18.09       15.39      5.87 o 
   6  13   0      243.38      244.71      9.84 o 
  -8  14   0       96.22       99.09      7.90 o 
  -7  14   0       77.41      104.78      7.26 o 
  -6  14   0      805.04      863.31     15.01 o 
  -5  14   0      418.30      422.18     10.73 o 
  -4  14   0      688.02      642.66     12.56 o 
  -3  14   0      101.80       95.38      7.17 o 
  -2  14   0      137.84      139.31      7.20 o 
  -1  14   0      593.52      551.30     11.65 o 
   0  14   0      583.82      650.54     12.42 o 
   1  14   0      287.76      293.98      8.29 o 
   2  14   0       10.19       13.44      5.25 o 
   3  14   0      152.75      143.68      9.13 o 
   4  14   0      435.93      496.23     12.44 o 
  -6  15   0       25.07       26.00      6.79 o 
  -5  15   0      128.93      141.30      8.47 o 
  -4  15   0      315.29      306.06     11.37 o 
  -3  15   0      204.82      202.77      9.21 o 
  -2  15   0        3.24        6.18      6.20 o 
  -1  15   0      328.72      342.85     11.22 o 
   0  15   0      767.80      801.72     14.48 o 
   1  15   0       46.44       43.92      6.49 o 
  -2 -15   1      833.05      832.24     13.85 o 
  -1 -15   1      358.29      398.46     11.18 o 
   0 -15   1        5.07        0.47      5.57 o 
   1 -15   1      109.91      118.48      7.29 o 
   2 -15   1      711.19      734.59     13.39 o 
   3 -15   1       12.56       16.56      6.69 o 
   4 -15   1      236.25      249.39      9.23 o 
   5 -15   1       34.62       54.55      6.58 o 
   6 -15   1       12.93       17.59      6.06 o 
  -4 -14   1       77.68       73.45      6.32 o 
  -3 -14   1      350.72      363.33      9.95 o 
  -2 -14   1      679.70      741.83     15.21 o 
  -1 -14   1      659.23      673.56     11.12 o 
   0 -14   1       88.41       96.35      5.68 o 
   1 -14   1      141.16      130.67      6.62 o 
   2 -14   1      765.28      767.13     12.48 o 
   3 -14   1      399.65      414.93     10.54 o 
   4 -14   1      453.77      488.49     11.41 o 
   5 -14   1       54.06       75.57      7.78 o 
   6 -14   1      167.96      168.58      8.00 o 
   7 -14   1       66.86       47.16      6.31 o 
   8 -14   1      230.63      238.36     10.95 o 
  -6 -13   1       34.49       47.59      8.31 o 
  -5 -13   1        0.17       -5.35      5.19 o 
  -4 -13   1      114.20       99.92      6.99 o 
  -3 -13   1      806.03      757.31     12.90 o 
  -2 -13   1     1058.55     1060.51     12.86 o 
  -1 -13   1      638.19      620.75     10.36 o 
   0 -13   1      298.27      320.04      7.95 o 
   1 -13   1     1710.65     1663.37     18.62 o 
   2 -13   1     1120.30     1162.48     15.05 o 
   3 -13   1      806.86      853.89     17.86 o 
   4 -13   1       59.40       60.27      5.88 o 
   5 -13   1       17.67       16.39      5.39 o 
   6 -13   1        0.91       -0.33      5.11 o 
   7 -13   1      582.63      547.62     11.49 o 
   8 -13   1       62.53       63.61      7.03 o 
   9 -13   1      270.16      222.38      9.69 o 
  -7 -12   1      733.03      746.85     13.57 o 
  -6 -12   1       13.81        7.38      5.16 o 
  -5 -12   1        3.96        0.49      5.05 o 
  -4 -12   1      139.06      143.66      7.52 o 
  -3 -12   1     1247.37     1233.98     15.14 o 
  -2 -12   1     2647.59     2465.99     22.25 o 
  -1 -12   1        5.34       10.59      4.12 o 
   0 -12   1      208.96      194.98      6.77 o 
   1 -12   1     1312.11     1388.32     15.14 o 
   2 -12   1      741.20      714.89     14.26 o 
   3 -12   1       38.71       48.08      4.45 o 
   4 -12   1       15.25        7.20      4.31 o 
   5 -12   1       23.26        8.06      5.26 o 
   6 -12   1      142.06      147.18      6.87 o 
   7 -12   1      434.05      423.15     11.49 o 
   8 -12   1      266.39      240.86      9.16 o 
   9 -12   1      802.27      834.84     15.44 o 
  10 -12   1        5.15       12.10      6.26 o 
  -8 -11   1      510.64      497.99     11.50 o 
  -7 -11   1       97.19       91.65      6.17 o 
  -6 -11   1       86.12       63.72      5.42 o 
  -5 -11   1       30.60       40.76      5.18 o 
  -4 -11   1     1248.65     1160.60     15.04 o 
  -3 -11   1     1470.79     1369.10     15.27 o 
  -2 -11   1     1469.99     1454.14     15.91 o 
  -1 -11   1      139.02      133.32      6.02 o 
   0 -11   1      530.26      457.40      8.77 o 
   1 -11   1     2152.93     2246.51     21.64 o 
   2 -11   1      659.71      643.18     10.12 o 
   3 -11   1      267.82      275.53      6.84 o 
   4 -11   1        3.18       -6.43      3.21 o 
   5 -11   1      238.45      204.33      6.13 o 
   6 -11   1      694.00      682.72     11.70 o 
   7 -11   1       19.96        9.38      4.76 o 
   8 -11   1      865.68      897.52     15.19 o 
   9 -11   1      607.77      604.14     19.24 o 
  10 -11   1       30.43       23.24      5.85 o 
  11 -11   1      522.51      530.86     12.40 o 
  -9 -10   1       19.36       12.44      5.43 o 
  -8 -10   1      187.70      156.89      7.15 o 
  -7 -10   1      118.35      116.45      5.88 o 
  -6 -10   1       73.29       74.73      4.96 o 
  -5 -10   1      416.01      427.29      8.07 o 
  -4 -10   1     1602.22     1554.30     15.22 o 
  -3 -10   1     1516.39     1451.10     14.50 o 
  -2 -10   1       71.98      111.95      5.86 o 
  -1 -10   1        6.08       18.31      4.28 o 
   0 -10   1     2101.21     2147.22     20.20 o 
   1 -10   1     1475.99     1458.10     15.64 o 
   2 -10   1      409.48      431.86      8.50 o 
   3 -10   1       20.48       32.17      3.89 o 
   4 -10   1      697.62      681.21      9.49 o 
   5 -10   1      381.79      340.09      6.64 o 
   6 -10   1      257.44      240.18      6.31 o 
   7 -10   1       70.99       76.85      4.93 o 
   8 -10   1     1347.26     1323.21     16.86 o 
   9 -10   1      267.76      252.04      8.38 o 
  10 -10   1       76.71       84.56      6.48 o 
  11 -10   1      899.08      910.13     14.94 o 
  12 -10   1       70.90       65.46      6.67 o 
 -10  -9   1     1236.04     1311.73     18.11 o 
  -9  -9   1      253.04      262.55      8.19 o 
  -8  -9   1       19.31       12.11      4.60 o 
  -7  -9   1       82.57       80.12      4.70 o 
  -6  -9   1      176.40      202.10      5.95 o 
  -5  -9   1      247.06      217.28      7.26 o 
  -4  -9   1     2295.57     2386.00     20.46 o 
  -3  -9   1     4799.14     4587.87     33.01 o 
  -2  -9   1     2247.05     2204.08     21.07 o 
  -1  -9   1        6.02       13.55      3.41 o 
   0  -9   1     2057.14     2079.52     19.60 o 
   1  -9   1     1915.23     1812.31     16.88 o 
   2  -9   1      645.26      591.50      8.55 o 
   3  -9   1     1049.98     1068.48     11.69 o 
   4  -9   1      161.84      164.14      5.27 o 
   5  -9   1        8.92        1.41      3.39 o 
   6  -9   1      843.46      778.04     10.08 o 
   7  -9   1      927.25      987.28     14.86 o 
   8  -9   1     2249.00     2160.84     22.00 o 
   9  -9   1      125.27      131.87      6.70 o 
  10  -9   1      362.68      381.62      9.98 o 
  11  -9   1      703.10      701.20     13.32 o 
  12  -9   1      290.66      331.92     11.54 o 
 -11  -8   1      613.20      563.15     15.85 o 
 -10  -8   1      494.15      508.59     11.10 o 
  -9  -8   1      683.69      677.78     11.45 o 
  -8  -8   1      272.62      272.33      6.86 o 
  -7  -8   1     1504.87     1488.54     14.13 o 
  -6  -8   1      469.05      491.46      9.18 o 
  -5  -8   1      369.30      359.30      7.23 o 
  -4  -8   1      792.11      807.23      9.73 o 
  -3  -8   1      443.52      427.43      6.68 o 
  -2  -8   1       87.28       95.45      4.02 o 
  -1  -8   1      823.70      781.02      9.30 o 
   0  -8   1     3048.65     3152.60     27.78 o 
   1  -8   1     2221.54     2264.88     21.58 o 
   2  -8   1     1957.44     1849.56     18.09 o 
   3  -8   1      189.12      176.40      4.86 o 
   4  -8   1      286.62      283.41      5.96 o 
   5  -8   1     1441.74     1539.98     13.71 o 
   6  -8   1     1811.65     1789.84     15.27 o 
   7  -8   1     1214.52     1222.20     12.00 o 
   8  -8   1      520.82      521.13      8.41 o 
   9  -8   1       38.39       26.85      4.02 o 
  10  -8   1     2100.80     2147.50     19.81 o 
  11  -8   1      240.42      241.55      7.50 o 
  12  -8   1     1324.76     1390.62     18.17 o 
  13  -8   1      263.25      267.93      8.50 o 
 -11  -7   1      616.13      631.04     13.66 o 
 -10  -7   1      951.46     1021.86     15.28 o 
  -9  -7   1      913.12      810.69     10.80 o 
  -8  -7   1      272.14      241.06      6.29 o 
  -7  -7   1     1511.21     1610.83     14.53 o 
  -6  -7   1      686.20      758.86      9.42 o 
  -5  -7   1      373.04      418.52      6.88 o 
  -4  -7   1      542.91      552.17      7.04 o 
  -3  -7   1      459.79      543.28      7.28 o 
  -2  -7   1       70.08       59.37      3.21 o 
  -1  -7   1     1424.01     1407.74     16.54 o 
   0  -7   1     7776.87     7751.25     61.33 o 
   1  -7   1     3423.60     3410.49     27.89 o 
   2  -7   1     1994.44     2204.90     24.06 o 
   3  -7   1      346.91      335.32      5.39 o 
   4  -7   1      210.82      258.65      5.01 o 
   5  -7   1     1814.49     1697.18     13.97 o 
   6  -7   1      551.69      606.55      6.48 o 
   7  -7   1     3189.04     3162.05     21.72 o 
   8  -7   1      449.18      472.75      6.78 o 
   9  -7   1       15.48       11.30      3.26 o 
  10  -7   1     3164.12     3157.75     26.12 o 
  11  -7   1      786.93      783.46     11.61 o 
  12  -7   1     1438.45     1425.96     16.72 o 
  13  -7   1        0.18        2.11      4.95 o 
 -12  -6   1      506.98      451.45     11.14 o 
 -11  -6   1     1538.19     1569.20     19.19 o 
 -10  -6   1     1215.00     1154.47     13.57 o 
  -9  -6   1      503.57      482.86      7.78 o 
  -8  -6   1      443.60      418.78      7.09 o 
  -7  -6   1       50.03       38.54      3.36 o 
  -6  -6   1      502.57      479.41      6.59 o 
  -5  -6   1     1443.31     1538.46     15.29 o 
  -4  -6   1     1625.61     1467.02     13.15 o 
  -3  -6   1     2066.71     2135.19     17.22 o 
  -2  -6   1     2883.52     3153.82     26.67 o 
  -1  -6   1     1003.99      967.67     10.52 o 
   0  -6   1     3027.63     2734.07     23.49 o 
   1  -6   1     1478.94     1479.61     14.59 o 
   2  -6   1       62.50       72.06      3.70 o 
   3  -6   1       10.66        7.36      2.35 o 
   4  -6   1      569.02      638.43      6.87 o 
   5  -6   1     1765.14     1729.63     12.35 o 
   6  -6   1     3544.84     3625.64     21.69 o 
   7  -6   1     1861.98     1838.41     13.25 o 
   8  -6   1     1373.16     1258.37     11.14 o 
   9  -6   1      100.66      101.06      4.80 o 
  10  -6   1      584.88      635.50      8.62 o 
  11  -6   1     1429.00     1477.00     14.46 o 
  12  -6   1      373.88      376.11      9.37 o 
  13  -6   1       21.14       38.39      6.11 o 
 -12  -5   1      519.76      517.79     10.72 o 
 -11  -5   1     1327.66     1327.08     15.98 o 
 -10  -5   1      833.36      810.68     11.20 o 
  -9  -5   1        1.74       -0.09      3.06 o 
  -8  -5   1      751.77      820.07      9.42 o 
  -7  -5   1     1345.99     1331.56     11.91 o 
  -6  -5   1     1519.58     1505.55     12.70 o 
  -5  -5   1     1996.66     2126.86     16.67 o 
  -4  -5   1     1814.96     1847.06     15.24 o 
  -3  -5   1      198.87      192.44      4.97 o 
  -2  -5   1     4470.29     4623.97     37.05 o 
  -1  -5   1     1910.65     1669.16     14.13 o 
   0  -5   1     9363.06     9548.96     73.55 o 
   1  -5   1     4302.31     4441.66     41.16 o 
   2  -5   1      537.84      636.52      7.22 o 
   3  -5   1     2886.75     3046.10     22.18 o 
   4  -5   1     3576.49     3624.20     21.57 o 
   5  -5   1     4565.38     4829.06     27.47 o 
   6  -5   1     2227.34     2228.14     15.29 o 
   7  -5   1      470.28      432.39      5.51 o 
   8  -5   1       14.98       14.52      2.91 o 
   9  -5   1     1451.96     1474.17     13.10 o 
  10  -5   1      928.53      906.01      9.99 o 
  11  -5   1     1262.94     1324.91     14.21 o 
  12  -5   1      310.92      320.53      8.22 o 
  13  -5   1       37.84       21.34      6.50 o 
 -13  -4   1      478.53      455.42     10.45 o 
 -12  -4   1     1015.99     1005.97     14.30 o 
 -11  -4   1      239.63      236.93      7.80 o 
 -10  -4   1      925.98      865.14     11.47 o 
  -9  -4   1      201.82      180.64      5.01 o 
  -8  -4   1      249.53      264.37      6.11 o 
  -7  -4   1      433.06      406.30      6.05 o 
  -6  -4   1      758.61      661.25      7.72 o 
  -5  -4   1      318.48      176.58      3.76 o 
  -4  -4   1     3530.41     3721.84     25.95 o 
  -3  -4   1     3672.19     4287.23     33.98 o 
  -2  -4   1     2681.66     2518.68     22.68 o 
  -1  -4   1    17223.07    17567.62    133.15 o 
   0  -4   1     4826.09     4666.49     36.73 o 
   1  -4   1     5683.19     5709.67     42.88 o 
   2  -4   1    12318.66    12895.63     85.60 o 
   3  -4   1      501.39      566.43      7.27 o 
   4  -4   1     9371.19     9375.65     54.44 o 
   5  -4   1     2453.87     2604.19     16.93 o 
   6  -4   1      423.94      381.25      4.64 o 
   7  -4   1      622.89      594.36      6.03 o 
   8  -4   1      172.34      172.58      4.13 o 
   9  -4   1     2103.04     2149.17     15.77 o 
  10  -4   1      541.17      561.50      7.91 o 
  11  -4   1     1189.27     1221.35     13.69 o 
  12  -4   1       97.93      124.21      6.21 o 
  13  -4   1      166.62      171.50      8.34 o 
 -13  -3   1      585.15      529.60     11.71 o 
 -12  -3   1     1713.87     1764.82     19.48 o 
 -11  -3   1      796.64      795.44     11.95 o 
 -10  -3   1       43.35       45.30      4.47 o 
  -9  -3   1      318.95      318.44      6.28 o 
  -8  -3   1      303.47      295.92      5.76 o 
  -7  -3   1       13.65        7.03      2.27 o 
  -6  -3   1     1321.50     1202.29     11.10 o 
  -5  -3   1      161.11       96.07      2.87 o 
  -4  -3   1     2341.15     2460.26     17.17 o 
  -3  -3   1     1113.82     1301.91     13.77 o 
  -2  -3   1     2877.98     2916.16     23.77 o 
  -1  -3   1    14091.80    14524.07    127.21 o 
   0  -3   1     8095.35     8571.70     82.61 o 
   1  -3   1      336.31      416.24      5.55 o 
   2  -3   1    14085.84    14737.76    107.59 o 
   3  -3   1     3652.59     3555.69     23.98 o 
   4  -3   1     7705.67     8005.60     46.56 o 
   5  -3   1      584.51      499.68      4.80 o 
   6  -3   1      725.86      678.16      6.19 o 
   7  -3   1      484.65      499.18      5.59 o 
   8  -3   1      163.39      167.44      3.66 o 
   9  -3   1     1986.56     1929.13     14.03 o 
  10  -3   1     2107.15     2166.32     16.80 o 
  11  -3   1      881.24      908.50     11.43 o 
  12  -3   1       71.64       66.52      5.46 o 
  13  -3   1       67.61       80.18      6.50 o 
 -13  -2   1      383.09      409.55     10.45 o 
 -12  -2   1     1372.79     1362.71     17.94 o 
 -11  -2   1      594.77      530.26      9.13 o 
 -10  -2   1      176.23      138.59      5.01 o 
  -9  -2   1      154.77      171.19      6.05 o 
  -8  -2   1      145.57       87.97      3.99 o 
  -7  -2   1     1185.65     1163.31     10.40 o 
  -6  -2   1     2194.55     2144.67     15.89 o 
  -5  -2   1     8195.94     8402.83     51.48 o 
  -4  -2   1      257.02      376.65      4.59 o 
  -3  -2   1     1509.80     1509.49     11.91 o 
  -2  -2   1     4998.24     4908.66     47.67 o 
  -1  -2   1     6979.71     6700.64     59.37 o 
   0  -2   1    30612.79    31134.94    313.54 o 
   1  -2   1      182.19      165.30      4.18 o 
   2  -2   1      588.05      660.41     21.17 o 
   3  -2   1      363.70      286.93      4.13 o 
   4  -2   1     2840.73     2691.70     16.78 o 
   5  -2   1     2050.62     2003.11     13.32 o 
   6  -2   1      478.07      440.88      4.82 o 
   7  -2   1      103.42      127.49      3.24 o 
   8  -2   1     1572.05     1571.24     13.71 o 
   9  -2   1     1156.23     1191.43     11.04 o 
  10  -2   1     1973.78     2014.03     18.17 o 
  11  -2   1      171.19      174.05      6.34 o 
  12  -2   1        5.64        3.70      4.60 o 
  13  -2   1       28.20       29.70      5.32 o 
 -13  -1   1     1109.30     1122.76     17.46 o 
 -12  -1   1      402.82      398.28      8.67 o 
 -11  -1   1       28.68       29.24      4.12 o 
 -10  -1   1      105.78      101.12      4.50 o 
  -9  -1   1      282.00      241.46      5.57 o 
  -8  -1   1     1042.70      957.06      8.96 o 
  -7  -1   1       18.16        4.62      2.10 o 
  -6  -1   1        9.17        1.25      1.77 o 
  -5  -1   1     3096.78     3408.53     23.49 o 
  -4  -1   1     3763.04     4009.43     26.64 o 
  -3  -1   1      538.62      573.49      6.01 o 
  -2  -1   1      975.73      891.14      9.07 o 
  -1  -1   1     6378.75     6862.83     74.85 o 
   0  -1   1     1109.29     1059.33     63.28 o 
   1  -1   1    14186.86    14312.50    162.37 o 
   2  -1   1     1626.16     1723.43     19.38 o 
   3  -1   1        2.73        3.10      1.58 o 
   4  -1   1      131.21      176.20      3.69 o 
   5  -1   1        5.65       26.71      1.91 o 
   6  -1   1       23.05       21.18      1.84 o 
   7  -1   1       67.41       59.84      2.75 o 
   8  -1   1     1999.07     2100.15     17.42 o 
   9  -1   1     1573.56     1563.49     14.45 o 
  10  -1   1     1273.00     1371.63     15.38 o 
  11  -1   1      142.93      143.53      6.62 o 
  12  -1   1       13.11       12.24      4.77 o 
  13  -1   1     1158.55     1186.22     16.08 o 
 -14   0   1      610.40      656.27     14.16 o 
 -13   0   1      386.49      414.97     11.44 o 
 -12   0   1      678.36      695.25     12.27 o 
 -11   0   1       46.98       54.61      5.19 o 
 -10   0   1      360.29      415.42      7.11 o 
  -9   0   1      376.65      350.16      5.73 o 
  -8   0   1      862.96      902.51      8.65 o 
  -7   0   1       22.80       55.83      2.58 o 
  -6   0   1      190.90      177.70      3.61 o 
  -5   0   1     2573.99     2732.17     19.18 o 
  -4   0   1       72.32       73.68      2.19 o 
  -3   0   1      857.08      836.73      9.54 o 
  -2   0   1    49654.62    46751.84    962.52 o 
  -1   0   1    23862.78    23442.25    431.78 o 
   1   0   1    13556.79    13342.73    125.60 o 
   2   0   1     1445.16     1179.85     12.71 o 
   3   0   1      136.10       96.52      2.73 o 
   4   0   1     4422.76     4336.20     31.85 o 
   5   0   1      924.92      908.23      7.81 o 
   6   0   1     2320.65     2562.94     19.73 o 
   7   0   1       92.61      121.76      3.45 o 
   8   0   1     1603.66     1553.00     13.94 o 
   9   0   1     2503.35     2540.19     20.09 o 
  10   0   1      560.69      561.18      9.73 o 
  11   0   1      171.97      147.20      6.39 o 
  12   0   1      929.89      963.85     16.58 o 
  13   0   1      324.59      321.55      9.61 o 
 -14   1   1      337.08      370.78     10.64 o 
 -13   1   1      577.82      565.88     12.46 o 
 -12   1   1      856.70      883.87     13.15 o 
 -11   1   1       27.28       29.05      4.68 o 
 -10   1   1      850.73      826.57     10.77 o 
  -9   1   1      792.44      839.02     10.31 o 
  -8   1   1     1815.63     1817.08     13.95 o 
  -7   1   1     1059.25     1048.87      8.69 o 
  -6   1   1     1237.00     1326.98     11.41 o 
  -5   1   1      105.10      139.11      2.67 o 
  -4   1   1     2483.60     2246.28     15.80 o 
  -3   1   1     3616.24     3561.01     24.97 o 
  -2   1   1     7042.38     7138.40     61.47 o 
  -1   1   1     6844.78     7220.13     65.58 o 
   0   1   1      920.64      897.31     12.23 o 
   1   1   1     1460.22     1409.93     14.93 o 
   2   1   1     1630.01     1618.46     16.56 o 
   3   1   1     3524.25     3668.01     27.83 o 
   4   1   1        1.83        2.97      1.85 o 
   5   1   1      173.37      180.48      3.59 o 
   6   1   1     2339.69     2393.86     16.94 o 
   7   1   1      134.07      201.00      4.24 o 
   8   1   1     2923.34     2533.51     18.68 o 
   9   1   1     1806.55     1839.00     17.51 o 
  10   1   1      908.14      807.71     12.90 o 
  11   1   1       14.75        5.63      4.46 o 
  12   1   1      861.26      875.01     17.09 o 
  13   1   1      243.13      259.92      9.61 o 
 -14   2   1      453.54      469.07     11.60 o 
 -13   2   1     2986.41     3105.61     31.56 o 
 -12   2   1      517.45      525.03     10.38 o 
 -11   2   1       50.00       52.12      4.73 o 
 -10   2   1      580.45      568.36      8.02 o 
  -9   2   1     2017.93     2035.12     15.37 o 
  -8   2   1      444.77      476.47      5.66 o 
  -7   2   1      290.39      289.13      3.93 o 
  -6   2   1     3807.66     4010.76     23.75 o 
  -5   2   1     2056.43     2434.34     16.01 o 
  -4   2   1      930.26     1009.92      8.20 o 
  -3   2   1     9245.21     9466.23     61.79 o 
  -2   2   1     7826.89     8028.30     63.92 o 
  -1   2   1    41386.77    41615.57    548.22 o 
   0   2   1     2835.22     2897.91     39.23 o 
   1   2   1     4151.59     4520.71     40.81 o 
   2   2   1     1894.88     1823.39     15.39 o 
   3   2   1     3741.38     3712.24     25.49 o 
   4   2   1      426.13      437.47      5.03 o 
   5   2   1      816.07      796.37      7.47 o 
   6   2   1      297.70      412.69      5.50 o 
   7   2   1      466.02      422.76      5.98 o 
   8   2   1     2392.77     2551.64     20.38 o 
   9   2   1     3143.28     3117.86     26.32 o 
  10   2   1       76.67       95.04      5.39 o 
  11   2   1      203.61      204.95      7.14 o 
  12   2   1     1371.40     1401.72     16.14 o 
  13   2   1     1038.98      988.06     15.59 o 
 -14   3   1     1031.26      947.35     15.39 o 
 -13   3   1     1335.52     1410.27     18.44 o 
 -12   3   1      109.05      105.29      6.00 o 
 -11   3   1       87.73      103.38      4.75 o 
 -10   3   1      957.76      927.03     10.34 o 
  -9   3   1     2283.39     2336.86     17.39 o 
  -8   3   1      418.94      398.58      5.35 o 
  -7   3   1     1170.59     1301.84      9.56 o 
  -6   3   1      435.11      443.58      4.52 o 
  -5   3   1      394.10      326.39      3.73 o 
  -4   3   1     4257.36     4176.44     27.20 o 
  -3   3   1     2612.78     2425.32     15.19 o 
  -2   3   1     6099.43     6231.00     46.60 o 
  -1   3   1     3000.02     3060.83     28.40 o 
   0   3   1     9518.04    10032.16     87.39 o 
   1   3   1     7802.72     8044.89     60.88 o 
   2   3   1     2552.81     2592.23     18.88 o 
   3   3   1     2293.76     2415.83     17.38 o 
   4   3   1       98.98       75.30      2.78 o 
   5   3   1       57.64       69.96      2.64 o 
   6   3   1     1311.46     1486.76     12.81 o 
   7   3   1     2142.98     2256.27     17.40 o 
   8   3   1     1438.50     1445.87     12.37 o 
   9   3   1      735.86      669.64      9.36 o 
  10   3   1       33.22       22.52      4.10 o 
  11   3   1      559.62      590.35     10.78 o 
  12   3   1     1529.11     1530.52     19.33 o 
  13   3   1      760.40      765.53     13.11 o 
 -14   4   1      549.08      579.43     13.45 o 
 -13   4   1       98.30       99.37      6.22 o 
 -12   4   1        0.91       -2.60      4.40 o 
 -11   4   1     1174.61     1209.11     16.91 o 
 -10   4   1     2543.50     2559.43     19.95 o 
  -9   4   1     2858.69     2850.45     20.32 o 
  -8   4   1     2387.55     2439.62     18.69 o 
  -7   4   1      555.44      592.33      5.76 o 
  -6   4   1     1127.81     1179.20      8.29 o 
  -5   4   1       67.17       72.47      2.28 o 
  -4   4   1     3196.06     3467.55     20.69 o 
  -3   4   1      531.25      434.13      4.72 o 
  -2   4   1     4653.11     4970.03     35.34 o 
  -1   4   1     4619.07     5053.78     39.73 o 
   0   4   1     1755.87     1636.42     16.65 o 
   1   4   1       82.59       72.08      2.81 o 
   2   4   1     2078.44     1973.94     15.24 o 
   3   4   1     1674.45     1619.74     13.36 o 
   4   4   1       20.06       29.38      2.48 o 
   5   4   1      411.94      383.88      5.56 o 
   6   4   1       39.17       40.24      2.95 o 
   7   4   1      968.55      973.63      9.94 o 
   8   4   1     1260.78     1312.96     11.84 o 
   9   4   1      175.76      206.81      5.57 o 
  10   4   1        6.95        4.51      3.96 o 
  11   4   1      675.78      659.66     11.94 o 
  12   4   1      351.79      309.16      9.44 o 
 -13   5   1      149.16      133.01      8.73 o 
 -12   5   1      211.53      215.34      7.44 o 
 -11   5   1     1497.16     1481.94     14.92 o 
 -10   5   1     1629.99     1625.09     15.03 o 
  -9   5   1     2003.99     1960.53     16.06 o 
  -8   5   1     1197.68     1229.55     10.87 o 
  -7   5   1       16.74       22.94      2.42 o 
  -6   5   1       26.16       22.94      2.11 o 
  -5   5   1     3463.35     3404.86     21.55 o 
  -4   5   1     2555.49     2339.93     16.36 o 
  -3   5   1     5810.86     5932.13     39.21 o 
  -2   5   1     1792.59     1726.66     13.34 o 
  -1   5   1        0.49        1.87      2.51 o 
   0   5   1    10939.96    11190.86     91.57 o 
   1   5   1     5843.67     5964.36     43.94 o 
   2   5   1     9300.65     9945.66     64.75 o 
   3   5   1     1677.28     1613.05     13.61 o 
   4   5   1      879.80      877.93      8.79 o 
   5   5   1       14.32       14.85      2.63 o 
   6   5   1     1112.99     1132.19     14.34 o 
   7   5   1     1283.37     1301.05     11.66 o 
   8   5   1      837.15      852.34      9.88 o 
   9   5   1      301.97      293.51      6.54 o 
  10   5   1      188.10      176.14      6.34 o 
  11   5   1     1119.98     1151.90     16.01 o 
  12   5   1      365.45      348.84     10.01 o 
 -13   6   1        0.25        4.27      5.80 o 
 -12   6   1      555.35      624.12     10.74 o 
 -11   6   1      894.68      900.72     12.23 o 
 -10   6   1     1569.27     1629.89     16.17 o 
  -9   6   1      506.61      502.01      7.82 o 
  -8   6   1       52.41       61.45      3.59 o 
  -7   6   1       27.59       36.47      2.60 o 
  -6   6   1      412.18      435.43      6.70 o 
  -5   6   1     1562.22     1583.82     11.89 o 
  -4   6   1      723.25      683.43      6.78 o 
  -3   6   1     5067.83     5379.16     35.63 o 
  -2   6   1      151.74      154.46      6.33 o 
  -1   6   1      125.76       94.18      4.01 o 
   0   6   1     4269.31     4171.21     36.63 o 
   1   6   1     2273.15     2038.45     17.11 o 
   2   6   1     1286.30     1212.14     11.99 o 
   3   6   1      153.95      189.12      4.66 o 
   4   6   1        0.76        6.08      2.55 o 
   5   6   1      764.82      724.42      8.16 o 
   6   6   1      972.09     1058.35     11.11 o 
   7   6   1     3399.55     3533.80     25.02 o 
   8   6   1       61.17       55.32      3.69 o 
   9   6   1        0.67       -1.37      3.41 o 
  10   6   1      659.48      649.89     12.71 o 
  11   6   1      838.88      865.55     14.65 o 
 -13   7   1        1.50       -2.13      4.87 o 
 -12   7   1     1104.88     1158.79     14.01 o 
 -11   7   1      456.58      450.67      8.76 o 
 -10   7   1     1555.47     1501.87     17.00 o 
  -9   7   1      226.31      226.53      5.86 o 
  -8   7   1        9.27       14.27      3.56 o 
  -7   7   1       18.34       23.70      3.33 o 
  -6   7   1      417.73      368.26      5.67 o 
  -5   7   1      614.73      579.94      6.68 o 
  -4   7   1     2683.15     2483.75     20.13 o 
  -3   7   1      690.26      543.56      6.60 o 
  -2   7   1      522.48      514.12      7.21 o 
  -1   7   1     3705.32     3794.80     30.28 o 
   0   7   1      568.58      509.15      7.33 o 
   1   7   1     1976.65     1906.06     15.58 o 
   2   7   1     1912.64     1845.15     14.88 o 
   3   7   1        3.41        7.47      2.87 o 
   4   7   1       39.61       49.98      3.69 o 
   5   7   1     3117.57     3121.98     23.95 o 
   6   7   1     6997.67     6946.65     49.22 o 
   7   7   1     1639.80     1615.49     15.48 o 
   8   7   1      255.56      231.43      6.07 o 
   9   7   1       14.22       14.21      4.05 o 
  10   7   1      541.23      573.52     11.56 o 
  11   7   1      341.50      311.55      9.59 o 
 -13   8   1        5.25       -2.34      5.12 o 
 -12   8   1     1038.81     1016.99     20.80 o 
 -11   8   1      438.15      479.00      9.54 o 
 -10   8   1     1118.13     1113.87     13.67 o 
  -9   8   1        7.50        7.23      3.99 o 
  -8   8   1      282.70      278.30      6.86 o 
  -7   8   1       63.75       63.47      4.29 o 
  -6   8   1       98.73       91.98      4.27 o 
  -5   8   1     1825.85     1776.64     16.22 o 
  -4   8   1     2209.78     2255.59     18.14 o 
  -3   8   1     3072.59     3095.82     23.26 o 
  -2   8   1      616.60      724.84      9.67 o 
  -1   8   1     1488.14     1483.21     15.55 o 
   0   8   1     2458.24     2557.01     22.13 o 
   1   8   1     1312.56     1219.99     12.41 o 
   2   8   1      128.46      109.55      3.82 o 
   3   8   1       11.27       13.30      3.30 o 
   4   8   1       40.71       65.73      5.12 o 
   5   8   1      102.57       96.81      4.48 o 
   6   8   1      675.09      675.85      9.39 o 
   7   8   1      673.63      662.39      9.69 o 
   8   8   1      414.75      406.31      8.29 o 
   9   8   1      120.29      138.20      6.07 o 
  10   8   1     1694.01     1730.42     28.86 o 
 -12   9   1      347.72      315.22      9.76 o 
 -11   9   1      626.82      634.89     11.52 o 
 -10   9   1      170.60      159.66      6.78 o 
  -9   9   1       16.61       10.58      4.56 o 
  -8   9   1      203.00      215.67      7.30 o 
  -7   9   1      122.54      108.33      5.62 o 
  -6   9   1     1111.04     1139.34     12.40 o 
  -5   9   1     2167.07     2007.39     18.16 o 
  -4   9   1      637.36      616.50      8.10 o 
  -3   9   1       86.62      118.98      5.05 o 
  -2   9   1     2033.76     2016.58     22.79 o 
  -1   9   1     4794.30     4668.48     42.57 o 
   0   9   1     2099.30     1958.70     17.36 o 
   1   9   1     1718.91     1770.52     17.16 o 
   2   9   1     1153.93     1131.69     11.94 o 
   3   9   1      130.24      127.20      4.77 o 
   4   9   1     1706.64     1557.75     15.17 o 
   5   9   1      528.39      521.82      9.85 o 
   6   9   1      526.84      505.86      8.51 o 
   7   9   1     1107.73     1041.50     11.97 o 
   8   9   1       10.14        2.83      4.03 o 
   9   9   1     1503.87     1540.46     18.40 o 
 -12  10   1       39.67       47.11      6.44 o 
 -11  10   1      815.08      773.88     13.96 o 
 -10  10   1       23.57       18.49      8.21 o 
  -9  10   1        0.73       -0.46      4.76 o 
  -8  10   1      185.96      157.53      6.85 o 
  -7  10   1       95.32       92.55      5.61 o 
  -6  10   1      791.01      810.83     12.24 o 
  -5  10   1     1026.45     1044.89     12.04 o 
  -4  10   1      508.85      546.00      8.70 o 
  -3  10   1       52.63       54.80      4.37 o 
  -2  10   1      734.13      674.73     10.31 o 
  -1  10   1     2077.53     2334.60     21.43 o 
   0  10   1     1289.13     1099.64     12.28 o 
   1  10   1      131.63      163.27      5.58 o 
   2  10   1      404.31      386.67      7.97 o 
   3  10   1      893.87      882.23     12.33 o 
   4  10   1      497.84      438.71     12.08 o 
   5  10   1      989.08     1077.34     12.90 o 
   6  10   1      898.98      892.48     11.97 o 
   7  10   1      632.32      634.00     10.64 o 
   8  10   1       30.70       15.67      5.46 o 
   9  10   1      478.76      525.09     12.14 o 
 -11  11   1      403.89      406.27     12.88 o 
 -10  11   1      162.25      149.28      8.32 o 
  -9  11   1      220.88      224.15      9.16 o 
  -8  11   1       22.85       12.69      5.50 o 
  -7  11   1      398.80      409.68      9.61 o 
  -6  11   1      521.48      512.99      9.61 o 
  -5  11   1      776.04      757.54     10.60 o 
  -4  11   1     1120.30     1076.17     12.71 o 
  -3  11   1      177.88      202.39      6.22 o 
  -2  11   1     1660.48     1585.81     18.07 o 
  -1  11   1     2843.10     2651.16     22.79 o 
   0  11   1     1126.31     1194.10     13.19 o 
   1  11   1       11.80       13.30      4.01 o 
   2  11   1      324.83      274.03      6.74 o 
   3  11   1      483.26      452.71      9.74 o 
   4  11   1      491.22      497.13     15.08 o 
   5  11   1      380.25      360.06      9.81 o 
   6  11   1      720.45      700.77     14.05 o 
   7  11   1      178.21      169.92      8.50 o 
   8  11   1      138.86      140.07      7.86 o 
 -10  12   1       56.34       39.64      6.94 o 
  -9  12   1        4.80        5.24      5.76 o 
  -8  12   1      294.65      280.91      9.65 o 
  -7  12   1      265.31      282.08      8.62 o 
  -6  12   1      431.17      429.92     11.14 o 
  -5  12   1      250.86      233.55      7.37 o 
  -4  12   1       70.54       82.30      5.42 o 
  -3  12   1       13.30       18.40      4.29 o 
  -2  12   1     1545.18     1512.34     22.80 o 
  -1  12   1     1454.82     1358.85     16.21 o 
   0  12   1      116.20      141.03      5.78 o 
   1  12   1      163.66      166.23      6.04 o 
   2  12   1      235.88      258.56      6.85 o 
   3  12   1      499.58      503.51      9.67 o 
   4  12   1       65.66       73.00      5.75 o 
   5  12   1      163.28      168.24      7.51 o 
   6  12   1      608.30      610.35     17.53 o 
  -9  13   1        7.18       -6.27      7.07 o 
  -8  13   1       62.85       72.35      7.09 o 
  -7  13   1      258.11      237.77      8.66 o 
  -6  13   1      118.42      133.07      7.43 o 
  -5  13   1       31.02       28.54      5.34 o 
  -4  13   1       34.58       32.21      4.96 o 
  -3  13   1      501.67      510.04     10.70 o 
  -2  13   1     1185.74     1162.41     19.75 o 
  -1  13   1      507.93      535.77     11.34 o 
   0  13   1        1.55       -0.35      4.62 o 
   1  13   1       77.25       67.78      5.36 o 
   2  13   1      145.33      129.43      6.26 o 
   3  13   1      350.24      336.00      8.64 o 
   4  13   1       45.71       35.54      5.83 o 
   5  13   1      505.50      511.52     12.58 o 
  -7  14   1      697.70      757.17     13.82 o 
  -6  14   1      103.13      103.56      7.67 o 
  -5  14   1      208.41      236.00      9.37 o 
  -4  14   1       26.29       36.11      6.66 o 
  -3  14   1      419.54      375.47     11.93 o 
  -2  14   1      668.82      685.01     24.25 o 
  -1  14   1      255.72      252.45      9.99 o 
   0  14   1       11.17       17.03      5.61 o 
   1  14   1      270.49      306.76      8.55 o 
   2  14   1      863.93      877.51     13.05 o 
   3  14   1      478.12      517.09     11.18 o 
  -5  15   1      212.76      219.66     10.41 o 
  -4  15   1       10.49       21.14      6.82 o 
  -3  15   1      348.78      363.20     11.26 o 
  -2  15   1      468.43      548.02     13.18 o 
  -1  15   1      276.93      252.94      9.97 o 
   0  15   1        2.23       -2.69      6.24 o 
   1  15   1       18.58       29.86      5.96 o 
  -3 -15   2      409.11      439.88     10.72 o 
  -2 -15   2        0.19        1.54      5.34 o 
  -1 -15   2      144.84      155.17      7.52 o 
   0 -15   2      802.56      878.13     14.85 o 
   1 -15   2      460.68      431.76     10.43 o 
   2 -15   2      108.20      146.72      7.86 o 
   3 -15   2        8.69       10.78      5.57 o 
   4 -15   2        0.95        6.14      5.59 o 
   5 -15   2      122.13      156.72      8.11 o 
   6 -15   2       39.97       37.13      6.44 o 
  -5 -14   2       41.45       32.93      6.00 o 
  -4 -14   2      272.66      286.30      9.50 o 
  -3 -14   2      540.78      563.32     11.94 o 
  -2 -14   2      104.97       93.71      5.99 o 
  -1 -14   2       73.73       71.18      5.83 o 
   0 -14   2      751.54      759.11     11.45 o 
   1 -14   2      871.47      914.27     13.45 o 
   2 -14   2       87.10      103.56      6.36 o 
   3 -14   2       82.37       87.15      6.59 o 
   4 -14   2      282.90      278.94     10.71 o 
   5 -14   2      162.84      146.96      7.56 o 
   6 -14   2       66.03       79.70      6.55 o 
   7 -14   2      243.91      219.77      9.65 o 
   8 -14   2       42.67       32.26      7.44 o 
  -6 -13   2      184.10      171.42      7.92 o 
  -5 -13   2      137.87      138.54      7.75 o 
  -4 -13   2      911.31      861.39     18.28 o 
  -3 -13   2      636.19      618.83     11.12 o 
  -2 -13   2        7.56        9.94      4.76 o 
  -1 -13   2     1281.33     1233.81     15.45 o 
   0 -13   2     1308.87     1395.21     20.18 o 
   1 -13   2      502.42      512.67      9.59 o 
   2 -13   2      112.70      127.57      6.34 o 
   3 -13   2       21.25       12.81      4.58 o 
   4 -13   2      151.00      152.32      6.70 o 
   5 -13   2      441.90      433.84     12.17 o 
   6 -13   2      546.56      533.56     16.91 o 
   7 -13   2      443.00      432.63     14.60 o 
   8 -13   2        0.11       -6.50      5.72 o 
   9 -13   2        0.19        5.97      6.25 o 
  -7 -12   2      216.92      191.73      8.22 o 
  -6 -12   2      336.52      358.78      9.98 o 
  -5 -12   2      354.38      327.71      9.64 o 
  -4 -12   2     1463.43     1437.73     19.06 o 
  -3 -12   2      164.72      169.53      6.68 o 
  -2 -12   2       60.65       57.28      5.08 o 
  -1 -12   2      803.05      681.78     11.53 o 
   0 -12   2      581.34      619.50      9.83 o 
   1 -12   2       66.27       64.40      5.23 o 
   2 -12   2        0.61        1.25      4.23 o 
   3 -12   2       91.17       90.52      5.43 o 
   4 -12   2       55.28       55.78      5.60 o 
   5 -12   2      258.56      259.56      8.10 o 
   6 -12   2      489.67      443.70     10.09 o 
   7 -12   2      202.31      220.56      7.92 o 
   8 -12   2       60.28       46.77      6.41 o 
   9 -12   2      299.17      291.03     10.31 o 
  10 -12   2      737.52      729.54     14.92 o 
  -8 -11   2      101.85       99.82      6.41 o 
  -7 -11   2      205.70      194.98      7.30 o 
  -6 -11   2      551.91      484.32     10.98 o 
  -5 -11   2     1236.53     1198.88     15.59 o 
  -4 -11   2     1011.43      931.51     13.26 o 
  -3 -11   2       27.91       28.79      4.34 o 
  -2 -11   2      615.00      629.31     12.22 o 
  -1 -11   2      177.67      241.38      7.19 o 
   0 -11   2      959.61      879.22     11.60 o 
   1 -11   2      683.18      744.34     11.73 o 
   2 -11   2       74.87       51.36      4.84 o 
   3 -11   2        8.78       -1.46      3.54 o 
   4 -11   2     1082.90     1035.85     12.02 o 
   5 -11   2      391.09      383.47      8.41 o 
   6 -11   2     1551.59     1580.34     18.51 o 
   7 -11   2      595.29      560.15     10.10 o 
   8 -11   2      120.30      126.14      6.79 o 
   9 -11   2      339.16      341.34      9.85 o 
  10 -11   2      766.52      791.71     13.97 o 
  11 -11   2      458.89      445.43     13.10 o 
  -9 -10   2       26.84       26.37      6.73 o 
  -8 -10   2        1.98       -2.85      4.29 o 
  -7 -10   2      875.28      860.31     11.86 o 
  -6 -10   2      519.18      480.11      8.88 o 
  -5 -10   2      938.55      978.44     11.65 o 
  -4 -10   2      523.85      509.27      8.40 o 
  -3 -10   2      439.12      428.91      7.65 o 
  -2 -10   2     2399.85     2283.80     22.06 o 
  -1 -10   2     2205.63     2392.59     21.11 o 
   0 -10   2      385.86      331.22      7.86 o 
   1 -10   2       32.26       20.22      4.32 o 
   2 -10   2     1689.48     1531.13     15.07 o 
   3 -10   2      108.04      118.79      5.04 o 
   4 -10   2      533.93      529.04      8.42 o 
   5 -10   2      181.83      179.50      5.71 o 
   6 -10   2     3111.40     3072.19     26.05 o 
   7 -10   2      932.54      905.15     12.22 o 
   8 -10   2        4.69        7.85      4.80 o 
   9 -10   2      635.15      694.97     12.61 o 
  10 -10   2     1724.20     1712.43     20.97 o 
  11 -10   2      273.67      299.87     11.59 o 
  12 -10   2        5.47      -10.80      5.40 o 
 -10  -9   2       28.52       28.33      5.60 o 
  -9  -9   2        2.93        0.66      4.79 o 
  -8  -9   2     1255.73     1186.64     15.99 o 
  -7  -9   2      843.14      829.88     10.79 o 
  -6  -9   2      947.23      980.82     12.55 o 
  -5  -9   2     3602.69     3399.49     27.27 o 
  -4  -9   2      997.97     1030.04     11.78 o 
  -3  -9   2        1.65       -3.36      3.51 o 
  -2  -9   2     3204.16     3084.09     27.49 o 
  -1  -9   2     2866.37     2823.83     24.31 o 
   0  -9   2      338.46      348.55      7.30 o 
   1  -9   2      390.38      476.01      9.13 o 
   2  -9   2      141.12      129.15      4.75 o 
   3  -9   2       19.63       21.50      3.47 o 
   4  -9   2      351.42      355.47      7.47 o 
   5  -9   2     3062.96     2926.57     25.59 o 
   6  -9   2      828.25      748.47      9.51 o 
   7  -9   2      500.84      489.15      7.60 o 
   8  -9   2      124.10      140.16      5.83 o 
   9  -9   2     1086.69     1060.97     14.14 o 
  10  -9   2     1614.37     1667.55     21.89 o 
  11  -9   2       37.41       37.76      5.54 o 
  12  -9   2      101.27      112.51      6.47 o 
 -11  -8   2      343.50      356.82     10.86 o 
 -10  -8   2        1.01        2.69      4.88 o 
  -9  -8   2       33.87       35.69      4.87 o 
  -8  -8   2     3715.15     3622.23     34.00 o 
  -7  -8   2       48.29       39.91      3.67 o 
  -6  -8   2      391.69      374.06      7.28 o 
  -5  -8   2      306.72      286.40      6.59 o 
  -4  -8   2       18.13       11.64      3.28 o 
  -3  -8   2      115.53       93.12      4.19 o 
  -2  -8   2     1396.64     1465.06     15.12 o 
  -1  -8   2     1581.78     1509.66     14.51 o 
   0  -8   2       58.07       69.97      3.88 o 
   1  -8   2      413.12      318.50      6.63 o 
   2  -8   2     3789.07     3959.95     30.85 o 
   3  -8   2     1544.39     1499.44     14.06 o 
   4  -8   2     1049.44     1027.10     11.34 o 
   5  -8   2     1551.22     1570.54     13.10 o 
   6  -8   2        0.37       -1.19      2.91 o 
   7  -8   2      249.32      220.44      5.15 o 
   8  -8   2       43.66       40.06      3.47 o 
   9  -8   2     1256.15     1300.69     12.77 o 
  10  -8   2      648.21      689.07     10.39 o 
  11  -8   2       31.95       28.91      4.94 o 
  12  -8   2       17.20        8.15      4.95 o 
 -11  -7   2      249.75      242.71      9.20 o 
 -10  -7   2      147.86      140.76      6.78 o 
  -9  -7   2     1765.08     1807.59     17.85 o 
  -8  -7   2      799.61      713.41      9.58 o 
  -7  -7   2      206.17      193.98      5.19 o 
  -6  -7   2      447.05      437.07      7.10 o 
  -5  -7   2     1096.08      970.61      9.55 o 
  -4  -7   2        0.59        1.09      2.80 o 
  -3  -7   2     2138.86     2093.39     18.29 o 
  -2  -7   2     5150.02     5356.85     40.93 o 
  -1  -7   2     2442.66     2453.14     21.74 o 
   0  -7   2     1386.34     1361.38     13.31 o 
   1  -7   2      803.91      769.80      9.93 o 
   2  -7   2     1465.04     1647.61     13.77 o 
   3  -7   2     1206.25     1241.05     11.25 o 
   4  -7   2     3048.28     2974.43     23.77 o 
   5  -7   2      887.66      834.39      8.70 o 
   6  -7   2      447.71      459.98      5.68 o 
   7  -7   2      289.26      263.50      5.16 o 
   8  -7   2     1683.19     1641.75     13.04 o 
   9  -7   2     2869.31     2916.36     21.22 o 
  10  -7   2      961.97     1007.08     11.53 o 
  11  -7   2      187.39      194.24      6.72 o 
  12  -7   2      201.45      172.88      7.36 o 
  13  -7   2      192.08      185.27      7.94 o 
 -12  -6   2      492.07      424.69     10.76 o 
 -11  -6   2        3.33       -4.77      4.98 o 
 -10  -6   2      430.72      485.05     10.76 o 
  -9  -6   2     1146.20     1104.04     11.60 o 
  -8  -6   2       90.46      108.16      4.21 o 
  -7  -6   2      606.63      604.84      8.74 o 
  -6  -6   2      129.72      164.00      4.40 o 
  -5  -6   2      184.71      156.73      4.21 o 
  -4  -6   2      589.81      652.66      8.05 o 
  -3  -6   2     5008.58     5027.02     36.29 o 
  -2  -6   2     3780.48     3560.28     27.83 o 
  -1  -6   2     6211.13     6302.47     53.32 o 
   0  -6   2      179.38      208.36      4.77 o 
   1  -6   2       64.69       61.54      3.35 o 
   2  -6   2     1773.70     1504.95     12.75 o 
   3  -6   2     2526.70     2485.94     18.29 o 
   4  -6   2     1026.62     1012.04      8.97 o 
   5  -6   2      149.30      134.83      3.26 o 
   6  -6   2       45.24       42.55      2.84 o 
   7  -6   2      199.91      164.84      4.07 o 
   8  -6   2     1174.12     1200.27     10.92 o 
   9  -6   2     3913.77     3869.76     27.67 o 
  10  -6   2      168.70      203.48      5.55 o 
  11  -6   2      442.13      460.40      8.63 o 
  12  -6   2       46.91       44.77      5.16 o 
  13  -6   2      278.03      248.47      9.18 o 
 -12  -5   2      601.40      625.53     17.34 o 
 -11  -5   2        1.78        1.37      4.03 o 
 -10  -5   2      265.19      260.50      6.85 o 
  -9  -5   2      788.15      692.52      8.83 o 
  -8  -5   2       97.75      162.35      4.64 o 
  -7  -5   2       35.45       30.92      3.19 o 
  -6  -5   2        6.95        6.35      2.61 o 
  -5  -5   2       78.59       67.10      2.73 o 
  -4  -5   2     1994.47     2173.79     18.18 o 
  -3  -5   2     3641.37     3533.09     27.34 o 
  -2  -5   2     5624.65     5344.31     42.60 o 
  -1  -5   2    11346.53    12025.73     92.31 o 
   0  -5   2        4.00       -1.59      2.17 o 
   1  -5   2     1274.86     1348.66     13.64 o 
   2  -5   2     1796.37     1809.54     14.84 o 
   3  -5   2     4749.32     4800.71     34.98 o 
   4  -5   2      941.07      895.06      7.20 o 
   5  -5   2        4.60        0.79      1.94 o 
   6  -5   2      458.92      508.58      6.08 o 
   7  -5   2      244.09      204.37      4.35 o 
   8  -5   2     1406.26     1395.30     11.93 o 
   9  -5   2      762.32      670.22      8.40 o 
  10  -5   2       12.28        7.79      3.25 o 
  11  -5   2       44.90       52.44      4.52 o 
  12  -5   2      302.00      322.69      8.71 o 
  13  -5   2      363.11      312.21     10.81 o 
 -13  -4   2      249.01      225.79      8.01 o 
 -12  -4   2       72.79       75.14      5.61 o 
 -11  -4   2       17.88       27.91      5.53 o 
 -10  -4   2      361.11      375.22      7.76 o 
  -9  -4   2      627.00      673.82      8.46 o 
  -8  -4   2       40.38       57.99      3.47 o 
  -7  -4   2       99.04      118.25      3.69 o 
  -6  -4   2      751.79      745.09      8.10 o 
  -5  -4   2      155.54      177.33      3.98 o 
  -4  -4   2      170.29      166.39      3.68 o 
  -3  -4   2     4464.44     4595.74     38.94 o 
  -2  -4   2     2572.13     2665.36     23.73 o 
  -1  -4   2     3447.20     3246.73     26.30 o 
   0  -4   2       10.06        3.63      1.93 o 
   1  -4   2     9420.21     9747.92     68.97 o 
   2  -4   2     6131.91     6265.68     47.02 o 
   3  -4   2     2140.38     2270.75     18.61 o 
   4  -4   2      820.55      819.81      6.53 o 
   5  -4   2      551.80      567.27      5.31 o 
   6  -4   2       25.34        7.84      2.12 o 
   7  -4   2      409.07      422.96      7.43 o 
   8  -4   2     4980.15     4909.82     30.08 o 
   9  -4   2       13.67        6.58      2.85 o 
  10  -4   2      299.49      280.75      5.82 o 
  11  -4   2      287.99      259.23      6.76 o 
  12  -4   2      350.92      324.65      9.24 o 
  13  -4   2       81.48       92.25      7.19 o 
 -13  -3   2      318.57      298.40      9.27 o 
 -12  -3   2        0.66       -3.69      4.09 o 
 -11  -3   2      570.54      551.59      9.95 o 
 -10  -3   2     1733.86     1806.18     17.67 o 
  -9  -3   2      860.34      841.04      9.27 o 
  -8  -3   2     1237.30     1201.41     11.19 o 
  -7  -3   2      401.95      431.30      6.02 o 
  -6  -3   2        7.52        7.41      2.17 o 
  -5  -3   2      208.45      200.39      4.06 o 
  -4  -3   2     9112.31     9485.06     59.94 o 
  -3  -3   2     5980.67     5979.60     49.30 o 
  -2  -3   2     7961.09     8315.08     68.79 o 
  -1  -3   2      109.50       90.45      3.27 o 
   0  -3   2     3037.24     3083.31     29.27 o 
   1  -3   2     9131.84     9602.71     71.79 o 
   2  -3   2    17417.34    17898.97    122.97 o 
   3  -3   2     4596.24     4590.43     31.41 o 
   4  -3   2      117.71       88.99      2.47 o 
   5  -3   2        0.64        1.08      1.70 o 
   6  -3   2      776.33      795.99      7.16 o 
   7  -3   2     6649.23     6437.33     37.85 o 
   8  -3   2     3511.71     3508.24     22.41 o 
   9  -3   2      371.06      351.98      5.83 o 
  10  -3   2       55.63       59.08      3.93 o 
  11  -3   2      455.78      471.41      8.56 o 
  12  -3   2       56.39       60.29      5.30 o 
  13  -3   2      533.39      561.80     13.00 o 
 -13  -2   2      444.26      427.12     10.50 o 
 -12  -2   2      107.85      106.41      5.81 o 
 -11  -2   2      356.94      373.63      7.56 o 
 -10  -2   2      890.68      784.69     10.49 o 
  -9  -2   2      342.81      437.73      6.74 o 
  -8  -2   2     2152.70     2216.95     16.49 o 
  -7  -2   2       98.38       72.55      2.89 o 
  -6  -2   2     2774.08     3090.42     19.95 o 
  -5  -2   2     3451.04     3737.85     25.02 o 
  -4  -2   2    30348.71    33082.98    223.88 o 
  -3  -2   2     3254.97     3325.08     26.88 o 
  -2  -2   2     1181.09     1281.53     13.00 o 
  -1  -2   2     1286.80     1254.80     36.53 o 
   0  -2   2    11890.13    12181.68    113.49 o 
   1  -2   2      127.98      141.00      3.37 o 
   2  -2   2     9694.44     9828.14     98.65 o 
   3  -2   2    12588.49    13276.08     92.94 o 
   4  -2   2      921.60      911.50      8.65 o 
   5  -2   2      345.96      292.17      5.38 o 
   6  -2   2      986.23      993.45      8.47 o 
   7  -2   2     6833.44     6707.28     42.24 o 
   8  -2   2      256.34      253.37      5.48 o 
   9  -2   2      247.64      273.84      5.82 o 
  10  -2   2      633.07      636.00      9.76 o 
  11  -2   2      136.73      137.25      5.56 o 
  12  -2   2      887.39      906.63     13.34 o 
  13  -2   2      531.03      498.73     10.67 o 
 -14  -1   2      516.49      514.63     13.78 o 
 -13  -1   2      360.07      424.89     11.12 o 
 -12  -1   2       53.82       44.21      5.26 o 
 -11  -1   2      730.84      757.90     10.04 o 
 -10  -1   2      690.82      656.56      9.06 o 
  -9  -1   2     2111.66     2205.82     17.17 o 
  -8  -1   2       99.98      100.03      3.32 o 
  -7  -1   2      899.03      895.10      7.59 o 
  -6  -1   2        9.56       11.86      1.79 o 
  -5  -1   2     2894.19     2921.25     19.35 o 
  -4  -1   2     8270.43     8360.40     58.89 o 
  -3  -1   2    11134.32    12000.44     88.49 o 
  -2  -1   2      326.17      358.26      4.63 o 
  -1  -1   2     6739.91     6362.65    204.18 o 
   0  -1   2    14972.87    14720.59    167.32 o 
   1  -1   2      228.32      285.67      4.52 o 
   2  -1   2    18285.70    19057.01    178.12 o 
   3  -1   2      134.17       85.83      2.78 o 
   4  -1   2      409.19      328.39      4.54 o 
   5  -1   2      323.46      322.94      4.57 o 
   6  -1   2     1466.32     1527.72     13.03 o 
   7  -1   2     4276.47     4081.53     30.09 o 
   8  -1   2     3569.80     3593.09     37.54 o 
   9  -1   2      138.34      105.33      4.75 o 
  10  -1   2      152.97      141.84      5.71 o 
  11  -1   2     1021.40     1035.45     14.18 o 
  12  -1   2     1813.52     1864.62     21.82 o 
  13  -1   2       69.35       79.17      6.17 o 
 -14   0   2      132.93      139.89      8.18 o 
 -13   0   2      146.88      159.41      8.14 o 
 -12   0   2      628.26      598.79     12.60 o 
 -11   0   2      784.35      734.57     10.94 o 
 -10   0   2     2242.38     2312.91     19.11 o 
  -9   0   2      340.03      271.32      5.19 o 
  -8   0   2      203.32      187.35      3.83 o 
  -7   0   2       12.79       11.93      1.82 o 
  -6   0   2       43.03       46.90      2.59 o 
  -5   0   2    20383.37    21856.23    152.86 o 
  -4   0   2     9009.19     9081.06     60.76 o 
  -3   0   2    22610.09    23148.31    154.06 o 
  -2   0   2    14988.70    15674.28    161.75 o 
  -1   0   2     6710.17     7211.43     77.78 o 
   0   0   2    14815.27    15068.10    190.01 o 
   1   0   2     2093.23     2065.96     21.91 o 
   2   0   2      188.09      272.02      5.56 o 
   3   0   2      337.70      265.50      4.40 o 
   4   0   2      697.55      649.66      6.89 o 
   5   0   2       45.05       36.64      2.64 o 
   6   0   2     2683.91     2577.98     19.94 o 
   7   0   2     6640.80     6545.82     44.26 o 
   8   0   2     1965.06     2008.10     20.49 o 
   9   0   2      681.20      624.78      8.61 o 
  10   0   2      644.54      611.08     10.99 o 
  11   0   2     1952.65     1941.64     21.25 o 
  12   0   2      780.34      790.87     13.49 o 
  13   0   2       30.33       24.35      5.72 o 
 -14   1   2      625.62      711.65     14.34 o 
 -13   1   2       87.74       76.60      6.67 o 
 -12   1   2     1709.77     1579.36     19.18 o 
 -11   1   2     1035.19      983.94     12.97 o 
 -10   1   2     1928.38     1851.70     16.16 o 
  -9   1   2      125.97      117.00      3.66 o 
  -8   1   2        1.01        0.85      2.08 o 
  -7   1   2      138.17      130.01      3.22 o 
  -6   1   2     4248.22     4214.80     27.71 o 
  -5   1   2    10811.07    11329.25     67.57 o 
  -4   1   2    14969.78    15077.15    107.58 o 
  -3   1   2      552.32      578.91      4.81 o 
  -2   1   2     3444.99     3233.70     29.87 o 
  -1   1   2     3387.67     3252.41     32.01 o 
   0   1   2    16184.87    16286.98    231.40 o 
   1   1   2     7485.38     7845.08     75.49 o 
   2   1   2      119.35      118.22      2.83 o 
   3   1   2      228.22      255.63      3.84 o 
   4   1   2     3018.72     3274.97     23.13 o 
   5   1   2      250.94      223.96      4.21 o 
   6   1   2      267.45      206.10      4.55 o 
   7   1   2     4655.50     4580.70     32.82 o 
   8   1   2       38.82       20.81      3.26 o 
   9   1   2       38.40       17.53      3.43 o 
  10   1   2     1784.93     1872.20     19.53 o 
  11   1   2     2733.82     2794.59     26.85 o 
  12   1   2      496.81      464.94     11.17 o 
  13   1   2      267.95      313.70      9.76 o 
 -14   2   2      447.77      500.99     11.83 o 
 -13   2   2      328.46      319.93      9.70 o 
 -12   2   2     2031.50     2017.89     22.63 o 
 -11   2   2     2228.58     2154.67     20.48 o 
 -10   2   2       79.00       73.81      3.90 o 
  -9   2   2      435.55      412.07      6.53 o 
  -8   2   2      220.40      173.87      3.82 o 
  -7   2   2      134.54      159.00      3.16 o 
  -6   2   2     1673.76     1612.74     10.49 o 
  -5   2   2     5683.99     5666.82     34.92 o 
  -4   2   2     1081.25     1116.63      9.95 o 
  -3   2   2      975.58      887.91      7.18 o 
  -2   2   2     1323.79     1422.33     12.22 o 
  -1   2   2    29338.04    29641.41    391.53 o 
   0   2   2     4324.40     4381.76     47.83 o 
   1   2   2     2238.48     2102.44     17.34 o 
   2   2   2      594.76      523.09      5.25 o 
   3   2   2        1.23        5.04      1.83 o 
   4   2   2      505.58      463.29      5.42 o 
   5   2   2      174.52      131.22      3.35 o 
   6   2   2     2658.39     2632.49     19.99 o 
   7   2   2     1325.05     1324.17     11.65 o 
   8   2   2      320.72      312.87      6.08 o 
   9   2   2     2310.41     2372.11     21.52 o 
  10   2   2     1233.57     1279.07     14.55 o 
  11   2   2     3401.66     3392.14     31.30 o 
  12   2   2       67.57       61.73      5.87 o 
  13   2   2        2.14        4.17      5.44 o 
 -14   3   2      216.39      184.83      8.85 o 
 -13   3   2       22.58       18.24      5.32 o 
 -12   3   2      370.80      383.78      8.20 o 
 -11   3   2     2769.64     2739.64     22.30 o 
 -10   3   2      373.69      345.46      6.87 o 
  -9   3   2      327.15      337.39      6.34 o 
  -8   3   2      123.00      122.52      3.46 o 
  -7   3   2      141.20      118.75      3.15 o 
  -6   3   2      844.70      751.08      6.52 o 
  -5   3   2     2777.99     2645.03     17.58 o 
  -4   3   2     1943.37     1823.04     13.54 o 
  -3   3   2     3972.50     4195.85     25.68 o 
  -2   3   2      613.03      763.74      6.35 o 
  -1   3   2    32201.86    32851.52    246.94 o 
   0   3   2     5816.21     5857.91     56.75 o 
   1   3   2     6534.89     6807.67     48.62 o 
   2   3   2      757.42      788.99      7.41 o 
   3   3   2      205.90      128.97      3.20 o 
   4   3   2     1082.96     1082.57     10.26 o 
   5   3   2     4209.00     4204.30     29.91 o 
   6   3   2     6059.36     5981.79     41.64 o 
   7   3   2      747.33      758.23      8.47 o 
   8   3   2       27.17       20.75      2.98 o 
   9   3   2     1262.65     1331.49     14.55 o 
  10   3   2     2618.20     2641.20     24.15 o 
  11   3   2     1643.25     1636.65     17.75 o 
  12   3   2       35.22       42.05      5.68 o 
 -14   4   2       47.60       55.48      9.50 o 
 -13   4   2      428.48      472.03     10.98 o 
 -12   4   2      650.58      632.16      9.97 o 
 -11   4   2      754.86      812.98     10.24 o 
 -10   4   2      759.46      731.94      8.86 o 
  -9   4   2      420.51      353.95      6.11 o 
  -8   4   2      481.02      479.33      7.01 o 
  -7   4   2      571.85      503.13      5.68 o 
  -6   4   2     3057.25     2933.88     18.96 o 
  -5   4   2      528.84      489.52      4.96 o 
  -4   4   2      935.03      947.57      7.07 o 
  -3   4   2       72.99       96.70      2.66 o 
  -2   4   2     2487.40     2330.08     19.63 o 
  -1   4   2     1267.47     1126.09     10.86 o 
   0   4   2     2907.40     2933.28     25.27 o 
   1   4   2      911.23      885.47      8.43 o 
   2   4   2      113.35      100.28      3.01 o 
   3   4   2      326.33      338.39      5.04 o 
   4   4   2     2905.44     2849.55     20.84 o 
   5   4   2     1828.03     1782.84     14.98 o 
   6   4   2     1668.07     1728.27     13.19 o 
   7   4   2        6.52       10.16      2.71 o 
   8   4   2     1582.63     1476.84     12.54 o 
   9   4   2     1387.13     1322.06     13.90 o 
  10   4   2     2811.87     2895.98     26.04 o 
  11   4   2      548.47      502.66     10.96 o 
  12   4   2      162.16      167.25      7.73 o 
 -14   5   2      154.59      151.94      7.96 o 
 -13   5   2      616.06      678.01     12.75 o 
 -12   5   2      844.84      834.08     12.57 o 
 -11   5   2      490.35      499.76      8.47 o 
 -10   5   2      452.29      496.63      7.51 o 
  -9   5   2      169.71      141.45      4.83 o 
  -8   5   2       44.52       33.34      2.95 o 
  -7   5   2       30.95       47.99      2.56 o 
  -6   5   2     1187.00     1120.27      9.23 o 
  -5   5   2      767.81      694.75      7.60 o 
  -4   5   2        4.95        3.29      1.81 o 
  -3   5   2      426.82      551.71      5.67 o 
  -2   5   2     5766.90     6083.39     41.10 o 
  -1   5   2    14858.14    15783.43    120.25 o 
   0   5   2     8202.74     9106.20     69.93 o 
   1   5   2     2104.13     2246.82     18.20 o 
   2   5   2       15.96       32.56      2.54 o 
   3   5   2     3487.34     3755.67     27.72 o 
   4   5   2      781.50      726.01      8.04 o 
   5   5   2      878.93      963.29     10.03 o 
   6   5   2     1430.41     1490.19     13.55 o 
   7   5   2       15.67       11.45      2.99 o 
   8   5   2      778.15      684.98      8.43 o 
   9   5   2     1474.19     1534.36     14.76 o 
  10   5   2     1430.86     1449.20     16.12 o 
  11   5   2      133.84      124.65      6.84 o 
  12   5   2       10.69        9.37      5.24 o 
 -13   6   2      403.25      456.78     11.70 o 
 -12   6   2     1293.13     1350.46     17.13 o 
 -11   6   2      520.52      532.94      9.26 o 
 -10   6   2      107.22      116.57      5.34 o 
  -9   6   2        7.30       -2.41      3.10 o 
  -8   6   2       18.72       16.78      3.34 o 
  -7   6   2      744.02      716.92      7.96 o 
  -6   6   2      335.06      349.23      5.43 o 
  -5   6   2      882.72      826.41      7.59 o 
  -4   6   2       20.91       12.78      2.14 o 
  -3   6   2       94.19      200.63      3.95 o 
  -2   6   2     8567.32     8832.59     69.06 o 
  -1   6   2      247.40      173.21      4.66 o 
   0   6   2        1.22        2.63      2.32 o 
   1   6   2       47.25       64.31      2.67 o 
   2   6   2       10.30       42.80      2.84 o 
   3   6   2     2089.75     2299.83     18.65 o 
   4   6   2      211.48      190.38      4.79 o 
   5   6   2     3562.54     3511.54     25.02 o 
   6   6   2      172.21      151.02      4.63 o 
   7   6   2      449.46      437.54      6.96 o 
   8   6   2     1356.28     1336.69     12.69 o 
   9   6   2     1553.47     1524.15     17.40 o 
  10   6   2      302.73      287.30      8.63 o 
  11   6   2       39.72       33.09      5.50 o 
 -13   7   2      770.13      791.90     12.60 o 
 -12   7   2      509.84      518.46     10.49 o 
 -11   7   2      378.67      340.61      7.91 o 
 -10   7   2       18.08       12.60      4.01 o 
  -9   7   2       80.65       87.00      4.79 o 
  -8   7   2       85.66      104.02      4.65 o 
  -7   7   2      720.38      718.06      8.87 o 
  -6   7   2     3377.91     3287.65     24.11 o 
  -5   7   2      341.40      312.27      5.56 o 
  -4   7   2      906.95      861.78      8.52 o 
  -3   7   2     2498.33     2596.19     19.68 o 
  -2   7   2     2774.69     2584.36     23.23 o 
  -1   7   2      378.24      367.77      6.49 o 
   0   7   2      105.73       97.28      3.67 o 
   1   7   2      798.80      947.45      9.39 o 
   2   7   2      886.35      809.15      8.96 o 
   3   7   2     1836.56     1753.71     15.51 o 
   4   7   2     4580.24     4506.60     33.87 o 
   5   7   2     4132.72     4130.34     30.42 o 
   6   7   2        0.32       -6.32      3.16 o 
   7   7   2        5.82        4.99      3.65 o 
   8   7   2     1003.81     1031.67     11.62 o 
   9   7   2     1737.85     1746.37     17.44 o 
  10   7   2      731.41      766.53     13.41 o 
  11   7   2      177.52      187.35      8.43 o 
 -13   8   2      591.50      601.48     14.79 o 
 -12   8   2      144.15      151.16      6.48 o 
 -11   8   2       84.44       82.00      5.38 o 
 -10   8   2       77.64       72.34      5.09 o 
  -9   8   2      193.57      208.39      6.38 o 
  -8   8   2        7.46        5.88      3.96 o 
  -7   8   2     1357.44     1383.63     15.15 o 
  -6   8   2     1631.16     1541.79     14.76 o 
  -5   8   2     1824.82     1733.38     15.94 o 
  -4   8   2       89.19       59.02      3.42 o 
  -3   8   2     4574.51     4728.85     44.12 o 
  -2   8   2     1846.33     1866.51     18.66 o 
  -1   8   2     1239.33     1113.77     16.82 o 
   0   8   2      594.00      521.82      7.67 o 
   1   8   2       29.34       52.43      3.55 o 
   2   8   2      962.29     1007.32     12.48 o 
   3   8   2        1.62        3.67      3.38 o 
   4   8   2      634.19      712.09      9.62 o 
   5   8   2      405.09      368.15      7.44 o 
   6   8   2     2686.67     2667.34     22.19 o 
   7   8   2        7.31        0.05      3.73 o 
   8   8   2      833.07      833.10     10.95 o 
   9   8   2     1183.62     1187.90     14.62 o 
  10   8   2      276.83      286.98      9.39 o 
 -12   9   2       14.33        2.40      5.15 o 
 -11   9   2      117.77      103.79      6.27 o 
 -10   9   2       92.65      103.83      8.32 o 
  -9   9   2        4.69        9.45      4.47 o 
  -8   9   2      305.12      279.28      8.10 o 
  -7   9   2     3249.42     3277.34     30.75 o 
  -6   9   2      186.34      166.29      5.38 o 
  -5   9   2      591.84      528.93      8.38 o 
  -4   9   2      548.24      554.26     10.12 o 
  -3   9   2     2585.67     2493.03     21.37 o 
  -2   9   2      819.57      876.53     13.90 o 
  -1   9   2      205.61      160.58      5.93 o 
   0   9   2      141.29      161.17      5.21 o 
   1   9   2      373.86      348.64      7.18 o 
   2   9   2      624.74      642.10      9.07 o 
   3   9   2      183.57      139.23      5.47 o 
   4   9   2       87.51       90.11      5.10 o 
   5   9   2     1126.70     1052.78     11.89 o 
   6   9   2      794.11      782.08     10.45 o 
   7   9   2      203.45      214.77      6.75 o 
   8   9   2     1022.07     1054.61     12.92 o 
   9   9   2     1028.60     1062.51     14.16 o 
 -12  10   2       80.24       68.55      8.15 o 
 -11  10   2        0.27       -7.37      5.86 o 
 -10  10   2       14.30        7.80      5.43 o 
  -9  10   2        5.68        3.82      5.19 o 
  -8  10   2      658.32      679.70     12.73 o 
  -7  10   2      946.12      910.75     14.48 o 
  -6  10   2      745.36      729.32     10.75 o 
  -5  10   2      122.91      123.02      5.51 o 
  -4  10   2      204.15      230.21      6.23 o 
  -3  10   2     3134.61     3092.33     25.79 o 
  -2  10   2     1216.03     1136.57     13.02 o 
  -1  10   2        8.85        9.24      3.60 o 
   0  10   2       47.23       56.75      4.31 o 
   1  10   2     1358.43     1233.97     13.29 o 
   2  10   2       48.42       52.01      4.62 o 
   3  10   2      291.85      330.71      8.08 o 
   4  10   2      381.83      321.90      8.73 o 
   5  10   2      443.24      458.03      8.90 o 
   6  10   2        7.68        5.65      4.17 o 
   7  10   2      556.76      573.84     11.97 o 
   8  10   2      891.97      850.72     19.34 o 
 -11  11   2      315.96      381.25     11.63 o 
 -10  11   2      288.01      290.72     10.13 o 
  -9  11   2      186.10      190.87      9.10 o 
  -8  11   2      110.32      120.50      7.65 o 
  -7  11   2       76.60       63.19      5.61 o 
  -6  11   2      366.37      333.94      8.89 o 
  -5  11   2      201.34      212.69      6.97 o 
  -4  11   2     1652.50     1627.02     16.54 o 
  -3  11   2     3429.97     3474.75     30.36 o 
  -2  11   2     2131.39     1896.54     20.47 o 
  -1  11   2       10.28       22.08      3.95 o 
   0  11   2       60.12       62.21      4.59 o 
   1  11   2     1250.96     1300.55     14.17 o 
   2  11   2      240.39      230.96      6.78 o 
   3  11   2      955.22      932.02     12.74 o 
   4  11   2      642.75      597.92     10.66 o 
   5  11   2      187.02      159.45      6.35 o 
   6  11   2       41.01       29.74      5.49 o 
   7  11   2     1037.09     1074.92     18.50 o 
 -10  12   2      538.14      559.18     13.76 o 
  -9  12   2      628.62      616.75     13.18 o 
  -8  12   2      114.21      111.87      8.69 o 
  -7  12   2      215.23      221.12      8.13 o 
  -6  12   2       11.95       11.55      4.56 o 
  -5  12   2        5.02        6.23      4.52 o 
  -4  12   2      675.27      665.70     11.75 o 
  -3  12   2     1197.39     1164.86     15.09 o 
  -2  12   2      289.17      289.53     11.11 o 
  -1  12   2        9.38       14.07      4.88 o 
   0  12   2      473.76      470.29      9.53 o 
   1  12   2      654.49      651.29     10.56 o 
   2  12   2      852.59      833.92     11.91 o 
   3  12   2      250.62      258.81      7.55 o 
   4  12   2      591.49      599.52     11.06 o 
   5  12   2      325.31      333.35     11.05 o 
   6  12   2      206.44      210.76      8.60 o 
  -9  13   2      148.21      129.29      8.91 o 
  -8  13   2      218.11      208.32     11.65 o 
  -7  13   2        8.22        6.45      5.30 o 
  -6  13   2        1.75        4.65      4.76 o 
  -5  13   2      220.10      260.18     12.01 o 
  -4  13   2      567.98      598.44     11.44 o 
  -3  13   2      553.17      588.44     13.11 o 
  -2  13   2        4.40        7.75      5.41 o 
  -1  13   2       21.24       19.40      5.20 o 
   0  13   2      223.35      248.57      8.58 o 
   1  13   2      268.73      240.24      7.43 o 
   2  13   2      533.54      528.08     10.05 o 
   3  13   2      378.37      382.40      9.27 o 
   4  13   2      379.80      344.14     10.20 o 
   5  13   2      141.53      139.05      7.69 o 
  -7  14   2        2.37       16.74      6.07 o 
  -6  14   2       55.10       44.44      7.15 o 
  -5  14   2      681.28      671.21     19.47 o 
  -4  14   2      779.25      783.12     15.91 o 
  -3  14   2      457.21      484.71     11.15 o 
  -2  14   2        9.10       11.55      5.87 o 
  -1  14   2      233.29      266.64      9.90 o 
   0  14   2      751.35      734.82     14.38 o 
   1  14   2      659.11      722.99     12.63 o 
   2  14   2      220.27      217.66      7.72 o 
   3  14   2       40.03       38.12      5.78 o 
  -4  15   2      423.63      477.59     14.39 o 
  -3  15   2       52.55       45.79      7.06 o 
  -2  15   2       22.89       25.87      6.78 o 
  -1  15   2      119.30      120.18      8.29 o 
   0  15   2      116.54      108.44      7.50 o 
   1 -16   3       68.73       78.17      7.45 o 
   2 -16   3      128.08      128.30      7.62 o 
   3 -16   3       24.76       44.90      6.64 o 
  -3 -15   3      491.60      476.21     11.61 o 
  -2 -15   3      208.46      197.65      7.66 o 
  -1 -15   3      980.18      939.50     14.20 o 
   0 -15   3      155.35      169.95      8.19 o 
   1 -15   3       13.25       30.75      5.48 o 
   2 -15   3      169.72      150.53      7.24 o 
   3 -15   3      153.43      160.26      7.87 o 
   4 -15   3      545.26      516.96     11.84 o 
   5 -15   3      111.02      109.30      7.41 o 
   6 -15   3       48.96       41.74      6.42 o 
  -5 -14   3      327.86      314.29      9.98 o 
  -4 -14   3        7.20       -0.44      5.24 o 
  -3 -14   3      167.67      170.11      7.31 o 
  -2 -14   3     1041.08     1049.39     18.58 o 
  -1 -14   3      362.49      378.39     11.39 o 
   0 -14   3      170.17      180.96      9.03 o 
   1 -14   3      187.43      195.57      7.00 o 
   2 -14   3      214.99      204.90      7.58 o 
   3 -14   3      355.35      407.38      9.71 o 
   4 -14   3      194.21      167.36      7.68 o 
   5 -14   3      301.35      301.99      9.44 o 
   6 -14   3       72.96       67.53      6.84 o 
   7 -14   3        0.04       -2.47      6.00 o 
   8 -14   3      458.32      500.42     14.09 o 
  -6 -13   3       86.18       82.74      6.51 o 
  -5 -13   3      220.62      208.62      8.83 o 
  -4 -13   3      138.38      128.03      7.08 o 
  -3 -13   3      943.52      952.38     13.55 o 
  -2 -13   3     1600.02     1552.52     20.39 o 
  -1 -13   3      201.73      211.62      7.59 o 
   0 -13   3       20.31       26.92      4.64 o 
   1 -13   3      242.22      239.99      8.10 o 
   2 -13   3       31.45       38.39      5.07 o 
   3 -13   3      213.57      219.67      7.54 o 
   4 -13   3      170.56      170.65      6.86 o 
   5 -13   3      477.18      465.32     11.51 o 
   6 -13   3      201.05      190.71      8.40 o 
   7 -13   3      159.59      195.63      7.98 o 
   8 -13   3      331.36      311.28     10.59 o 
   9 -13   3      688.27      748.81     16.50 o 
  -8 -12   3      432.60      433.32     11.53 o 
  -7 -12   3      446.21      423.66      9.95 o 
  -6 -12   3       43.19       45.41      5.54 o 
  -5 -12   3        1.22        0.84      5.15 o 
  -4 -12   3      619.85      593.11     12.14 o 
  -3 -12   3     2158.52     1964.05     23.70 o 
  -2 -12   3      396.23      464.58     12.08 o 
  -1 -12   3      470.37      396.79      9.25 o 
   0 -12   3      152.19      132.63      5.82 o 
   1 -12   3      477.76      534.41      9.84 o 
   2 -12   3       25.26       27.99      4.69 o 
   3 -12   3      667.30      657.28     10.80 o 
   4 -12   3      271.22      266.28      8.24 o 
   5 -12   3      246.10      243.27      7.26 o 
   6 -12   3      334.35      291.45      8.65 o 
   7 -12   3      358.93      362.77      9.64 o 
   8 -12   3      552.65      594.98     13.17 o 
   9 -12   3      905.68      991.93     16.88 o 
  10 -12   3       89.32       87.24      7.62 o 
  -9 -11   3      452.02      459.26     11.98 o 
  -8 -11   3      602.67      577.20     11.05 o 
  -7 -11   3     1120.44     1114.30     14.74 o 
  -6 -11   3      174.52      161.82      6.59 o 
  -5 -11   3        0.96        5.39      4.43 o 
  -4 -11   3      758.66      753.61     11.70 o 
  -3 -11   3      217.61      230.96      7.08 o 
  -2 -11   3      211.59      248.88      7.41 o 
  -1 -11   3      102.16       77.75      4.79 o 
   0 -11   3      236.67      240.97      8.27 o 
   1 -11   3      220.93      186.82      6.69 o 
   2 -11   3     1721.90     1696.26     16.51 o 
   3 -11   3      366.99      388.79      9.05 o 
   4 -11   3      622.44      547.19      9.37 o 
   5 -11   3      767.34      709.70     10.12 o 
   6 -11   3       42.25       45.45      4.48 o 
   7 -11   3      321.59      360.71     10.14 o 
   8 -11   3     1037.51     1058.58     15.38 o 
   9 -11   3      968.05      970.73     15.16 o 
  10 -11   3       59.52       63.13      6.37 o 
  11 -11   3       77.93       84.35      8.23 o 
 -10 -10   3      151.92      132.52      7.50 o 
  -9 -10   3       66.93       54.41      5.99 o 
  -8 -10   3      757.63      708.58     11.16 o 
  -7 -10   3      130.95      138.36      5.87 o 
  -6 -10   3       68.24       54.28      4.56 o 
  -5 -10   3        4.42       -4.12      3.97 o 
  -4 -10   3     3075.13     3071.91     26.49 o 
  -3 -10   3     2179.07     2142.70     21.97 o 
  -2 -10   3      675.73      567.66      9.91 o 
  -1 -10   3      920.25      806.98     10.34 o 
   0 -10   3     4238.43     4400.70     36.69 o 
   1 -10   3     2364.98     2246.69     24.55 o 
   2 -10   3     1452.82     1453.44     15.34 o 
   3 -10   3        1.27       -5.42      3.86 o 
   4 -10   3     1328.63     1424.47     14.34 o 
   5 -10   3     1575.99     1557.41     16.59 o 
   6 -10   3     1604.94     1555.89     15.86 o 
   7 -10   3      882.81      877.21     11.83 o 
   8 -10   3     2323.63     2240.50     24.11 o 
   9 -10   3      645.14      618.89     12.00 o 
  10 -10   3       53.29       58.99      6.02 o 
  11 -10   3      292.78      302.37      9.84 o 
 -10  -9   3      288.49      279.43     10.12 o 
  -9  -9   3      378.13      350.11      9.54 o 
  -8  -9   3      447.62      414.14     10.36 o 
  -7  -9   3       76.24       65.29      4.55 o 
  -6  -9   3      657.55      571.42      9.14 o 
  -5  -9   3        6.06        4.65      3.50 o 
  -4  -9   3     2252.15     2381.84     20.19 o 
  -3  -9   3     4550.28     4627.04     36.88 o 
  -2  -9   3      829.01      883.50     11.45 o 
  -1  -9   3       14.71       16.62      3.88 o 
   0  -9   3      581.01      540.93      8.83 o 
   1  -9   3      416.10      463.98      9.41 o 
   2  -9   3       19.23       10.06      2.95 o 
   3  -9   3     1555.73     1454.73     14.17 o 
   4  -9   3     1574.49     1684.05     16.48 o 
   5  -9   3        6.59        9.59      3.30 o 
   6  -9   3      128.60      130.77      4.48 o 
   7  -9   3      811.18      743.32      8.98 o 
   8  -9   3      583.93      578.36     10.10 o 
   9  -9   3      332.59      332.93      8.10 o 
  10  -9   3       87.03      102.01      5.47 o 
  11  -9   3      189.48      188.03      7.15 o 
  12  -9   3      249.82      234.18      7.97 o 
 -11  -8   3      244.25      232.70      8.70 o 
 -10  -8   3      566.87      615.53     12.11 o 
  -9  -8   3      851.30      832.40     13.01 o 
  -8  -8   3       30.71       36.03      4.49 o 
  -7  -8   3       95.11      110.81      4.80 o 
  -6  -8   3      310.46      305.07      6.48 o 
  -5  -8   3      231.46      235.25      5.56 o 
  -4  -8   3     1185.51     1094.00     11.99 o 
  -3  -8   3     2500.17     2556.43     21.95 o 
  -2  -8   3      851.20      844.69     10.50 o 
  -1  -8   3      334.49      379.83      6.46 o 
   0  -8   3     3227.27     3087.12     26.08 o 
   1  -8   3     6680.48     6646.22     58.09 o 
   2  -8   3     1417.15     1403.50     13.07 o 
   3  -8   3     1275.90     1143.08     10.28 o 
   4  -8   3      133.23      145.11      4.38 o 
   5  -8   3     1581.37     1565.84     14.38 o 
   6  -8   3      493.87      471.08      6.62 o 
   7  -8   3     1840.23     1902.98     15.00 o 
   8  -8   3     1297.37     1293.90     14.58 o 
   9  -8   3      223.10      232.15      5.99 o 
  10  -8   3      549.90      561.02     10.60 o 
  11  -8   3      383.89      377.82      8.34 o 
  12  -8   3        0.86       -6.99      4.37 o 
 -12  -7   3       76.76       75.50      6.82 o 
 -11  -7   3     1179.32     1236.30     17.04 o 
 -10  -7   3      381.93      371.04      9.48 o 
  -9  -7   3      126.55      127.02      5.85 o 
  -8  -7   3       52.77       53.65      4.53 o 
  -7  -7   3      358.46      330.99      6.18 o 
  -6  -7   3        5.09       13.32      2.99 o 
  -5  -7   3     1801.25     1919.44     17.47 o 
  -4  -7   3     2728.39     2772.85     23.08 o 
  -3  -7   3     2487.11     2561.01     21.39 o 
  -2  -7   3      156.87      145.76      4.25 o 
  -1  -7   3       62.76       29.00      3.26 o 
   0  -7   3     4539.84     4860.13     38.17 o 
   1  -7   3     1686.89     1661.48     16.45 o 
   2  -7   3      459.10      447.19      6.35 o 
   3  -7   3      314.90      308.78      4.56 o 
   4  -7   3       22.78       18.40      2.57 o 
   5  -7   3     2043.86     2106.54     15.15 o 
   6  -7   3     1116.34     1101.41      9.06 o 
   7  -7   3     2883.70     2925.40     19.90 o 
   8  -7   3      765.49      739.04      8.11 o 
   9  -7   3        0.17        2.33      3.43 o 
  10  -7   3     2113.28     2071.86     19.02 o 
  11  -7   3      244.90      261.59      8.78 o 
  12  -7   3      226.11      199.19      7.75 o 
  13  -7   3       37.27       31.71      5.78 o 
 -12  -6   3      230.08      211.89      8.32 o 
 -11  -6   3      605.17      574.07     11.35 o 
 -10  -6   3      630.52      614.93      9.75 o 
  -9  -6   3      458.73      472.09      7.47 o 
  -8  -6   3        7.90       -1.89      2.79 o 
  -7  -6   3       39.01       37.08      3.42 o 
  -6  -6   3      317.99      277.45      6.65 o 
  -5  -6   3     3051.84     3197.51     24.45 o 
  -4  -6   3     3288.57     3212.20     25.67 o 
  -3  -6   3     2742.58     2616.12     20.31 o 
  -2  -6   3      196.58      263.30      5.06 o 
  -1  -6   3      181.89      147.90      4.73 o 
   0  -6   3     3919.05     3833.89     30.24 o 
   1  -6   3     7479.66     7915.25     59.58 o 
   2  -6   3      174.46      116.73      3.15 o 
   3  -6   3     6300.84     6710.77     44.90 o 
   4  -6   3     1241.72     1186.03      8.95 o 
   5  -6   3      766.77      755.23      6.63 o 
   6  -6   3     1255.08     1177.23      9.61 o 
   7  -6   3     2712.00     2673.15     19.80 o 
   8  -6   3      795.83      836.71      8.85 o 
   9  -6   3      459.93      431.94      7.12 o 
  10  -6   3      264.31      261.82      6.52 o 
  11  -6   3      406.10      416.26      8.24 o 
  12  -6   3      415.77      445.69      9.60 o 
  13  -6   3       25.55       17.45      6.16 o 
 -13  -5   3        6.91        4.62      5.73 o 
 -12  -5   3      450.32      440.76     10.63 o 
 -11  -5   3      401.05      404.35      8.46 o 
 -10  -5   3     1054.37     1041.04     11.82 o 
  -9  -5   3      648.78      604.14      8.10 o 
  -8  -5   3       54.17       64.32      3.59 o 
  -7  -5   3        0.98        0.14      2.74 o 
  -6  -5   3      566.40      657.73      8.17 o 
  -5  -5   3     5706.21     5624.75     38.81 o 
  -4  -5   3     5684.52     6018.27     44.77 o 
  -3  -5   3     3883.18     4142.52     31.87 o 
  -2  -5   3      580.91      666.83      7.92 o 
  -1  -5   3     5968.81     6306.86     50.39 o 
   0  -5   3     1824.88     1908.70     17.16 o 
   1  -5   3     1904.01     2123.37     18.94 o 
   2  -5   3     5238.97     5598.55     38.99 o 
   3  -5   3      947.42      976.99      8.86 o 
   4  -5   3     1613.17     1805.46     13.01 o 
   5  -5   3      103.65       91.14      2.76 o 
   6  -5   3     2253.45     2297.34     15.95 o 
   7  -5   3     3180.06     3196.29     21.39 o 
   8  -5   3     1007.46     1032.30      9.57 o 
   9  -5   3      590.86      634.06      7.62 o 
  10  -5   3        1.37       -2.30      3.03 o 
  11  -5   3      632.15      617.26      9.19 o 
  12  -5   3      227.99      269.25      8.74 o 
  13  -5   3      115.33       89.69      7.39 o 
 -13  -4   3        6.55       14.35      4.64 o 
 -12  -4   3      406.75      414.07      9.20 o 
 -11  -4   3      299.33      338.85      8.54 o 
 -10  -4   3      379.11      308.49      6.49 o 
  -9  -4   3       52.56       78.21      3.68 o 
  -8  -4   3       54.03       51.01      3.36 o 
  -7  -4   3      174.75      140.17      3.90 o 
  -6  -4   3     3920.78     3825.58     27.52 o 
  -5  -4   3     3847.87     3702.33     25.20 o 
  -4  -4   3    13382.71    14368.83    102.79 o 
  -3  -4   3     4891.74     5271.60     49.93 o 
  -2  -4   3      189.70      225.95      4.83 o 
  -1  -4   3     7422.54     7530.07     52.77 o 
   0  -4   3     1911.72     1847.62     17.43 o 
   1  -4   3      550.18      483.11      6.05 o 
   2  -4   3      735.33      700.17      6.36 o 
   3  -4   3     1443.41     1710.27     13.31 o 
   4  -4   3      156.04      201.96      3.94 o 
   5  -4   3      377.68      315.62      4.48 o 
   6  -4   3     4678.89     4531.55     28.30 o 
   7  -4   3     3918.35     4046.95     26.02 o 
   8  -4   3     1403.88     1338.76     11.47 o 
   9  -4   3     1897.27     1880.08     14.50 o 
  10  -4   3      344.28      348.02      6.43 o 
  11  -4   3      928.90      948.34     12.44 o 
  12  -4   3      217.94      219.70      7.57 o 
  13  -4   3       74.66       79.14      6.74 o 
 -13  -3   3      271.82      257.30      8.78 o 
 -12  -3   3      417.84      440.23     11.73 o 
 -11  -3   3      543.75      451.03      9.91 o 
 -10  -3   3      102.56      105.29      4.60 o 
  -9  -3   3      229.24      276.49      5.42 o 
  -8  -3   3      111.19      115.21      3.76 o 
  -7  -3   3      150.69      115.98      3.51 o 
  -6  -3   3     5035.21     4985.11     36.42 o 
  -5  -3   3     4994.92     4550.17     30.26 o 
  -4  -3   3     1674.60     1457.75     11.05 o 
  -3  -3   3       18.62       -0.58      2.03 o 
  -2  -3   3     2157.29     2163.33     19.31 o 
  -1  -3   3     3977.26     4105.67     33.15 o 
   0  -3   3     1407.68     1438.39     13.13 o 
   1  -3   3       50.09       46.87      2.46 o 
   2  -3   3       14.82        8.32      2.91 o 
   3  -3   3      115.91      157.22      3.67 o 
   4  -3   3      316.41      296.88      4.93 o 
   5  -3   3     4153.26     4424.43     30.39 o 
   6  -3   3     1903.18     1984.83     15.69 o 
   7  -3   3     2366.12     2247.81     16.49 o 
   8  -3   3      531.40      530.36      6.47 o 
   9  -3   3      410.58      448.82      6.55 o 
  10  -3   3      397.00      444.64      7.42 o 
  11  -3   3     1263.77     1291.45     14.25 o 
  12  -3   3      651.53      639.48     12.07 o 
  13  -3   3        4.98        1.33      5.22 o 
 -13  -2   3      421.24      455.05     10.65 o 
 -12  -2   3      489.63      532.16      9.95 o 
 -11  -2   3     1274.11     1288.15     14.46 o 
 -10  -2   3      611.41      650.86      8.85 o 
  -9  -2   3      528.94      551.63      7.36 o 
  -8  -2   3      363.88      331.17      5.17 o 
  -7  -2   3     1347.42     1412.78     10.79 o 
  -6  -2   3     3707.41     3641.22     24.83 o 
  -5  -2   3    13762.35    13947.47     83.63 o 
  -4  -2   3        5.52        1.36      1.47 o 
  -3  -2   3     1475.44     1479.59     11.06 o 
  -2  -2   3     5505.69     5442.45     45.23 o 
  -1  -2   3    32072.13    32122.95    301.63 o 
   0  -2   3    11946.64    12045.83    121.32 o 
   1  -2   3    32647.23    33525.76    315.57 o 
   2  -2   3     6197.08     6425.94     50.93 o 
   3  -2   3      281.06      380.78      5.22 o 
   4  -2   3     1473.29     1399.22     12.42 o 
   5  -2   3     2729.78     2470.74     21.44 o 
   6  -2   3     3818.69     3732.17     26.57 o 
   7  -2   3     2006.50     2060.62     17.30 o 
   8  -2   3     1601.63     1682.23     16.21 o 
   9  -2   3       99.21      109.09      4.71 o 
  10  -2   3     1856.83     1919.42     17.72 o 
  11  -2   3     1793.80     1811.76     22.23 o 
  12  -2   3       31.96       27.10      5.43 o 
  13  -2   3      245.80      213.25      8.61 o 
 -14  -1   3      115.79      131.21      8.03 o 
 -13  -1   3      630.19      611.46     16.01 o 
 -12  -1   3     1314.73     1197.14     15.82 o 
 -11  -1   3     1671.98     1650.74     15.96 o 
 -10  -1   3      623.23      528.11      8.09 o 
  -9  -1   3       76.85       82.13      3.44 o 
  -8  -1   3       30.91       43.70      2.59 o 
  -7  -1   3     1735.96     1763.98     11.91 o 
  -6  -1   3     3550.23     3463.44     22.00 o 
  -5  -1   3    18387.32    19311.61    108.20 o 
  -4  -1   3     5327.10     5236.39     34.02 o 
  -3  -1   3     3408.85     3557.70     29.04 o 
  -2  -1   3    31327.01    32026.13    298.16 o 
  -1  -1   3       14.66       17.84      1.62 o 
   0  -1   3      404.22      360.15      5.37 o 
   1  -1   3      567.36      682.36      8.83 o 
   2  -1   3      149.19      149.62      5.65 o 
   3  -1   3       20.54       26.95      1.95 o 
   4  -1   3      132.31      124.52      3.31 o 
   5  -1   3     5963.20     5927.01     42.88 o 
   6  -1   3     4135.53     4361.47     31.58 o 
   7  -1   3      562.02      617.47      8.77 o 
   8  -1   3     3075.89     3112.03     26.47 o 
   9  -1   3     1268.34     1331.00     14.09 o 
  10  -1   3     3328.05     3386.07     32.77 o 
  11  -1   3      233.78      229.39      7.61 o 
  12  -1   3        0.58       -3.58      4.83 o 
  13  -1   3      114.23      131.69      7.47 o 
 -14   0   3        4.02        0.33      5.71 o 
 -13   0   3      677.42      700.79     20.90 o 
 -12   0   3     1003.34      980.69     18.20 o 
 -11   0   3      392.83      377.64      7.83 o 
 -10   0   3      115.65      140.18      4.52 o 
  -9   0   3       41.97       48.17      3.37 o 
  -8   0   3      435.98      437.04      7.00 o 
  -7   0   3     2609.84     2560.40     16.74 o 
  -6   0   3     8841.50     9321.13     58.05 o 
  -5   0   3     4302.99     4365.93     29.22 o 
  -4   0   3       30.12       19.14      1.54 o 
  -3   0   3     7289.64     7691.54     54.91 o 
  -2   0   3     1341.43     1378.30     16.51 o 
  -1   0   3    11845.96    12174.64    117.94 o 
   0   0   3     4669.19     4880.14    106.75 o 
   1   0   3      645.60      663.21      8.73 o 
   2   0   3      974.31     1024.67      9.47 o 
   3   0   3     1860.91     1890.71     15.92 o 
   4   0   3     6007.63     5925.70     43.11 o 
   5   0   3     4090.97     4267.88     32.08 o 
   6   0   3     4919.14     5105.65     38.27 o 
   7   0   3      295.44      289.70      6.09 o 
   8   0   3      441.19      370.38      6.77 o 
   9   0   3     4637.46     4915.44     36.49 o 
  10   0   3      890.23      886.89     11.69 o 
  11   0   3      364.83      392.25      9.82 o 
  12   0   3       49.04       50.41      5.79 o 
  13   0   3        3.44       -2.34      5.69 o 
 -14   1   3      565.52      580.85     13.06 o 
 -13   1   3      672.45      652.01     12.99 o 
 -12   1   3      279.72      245.06      7.95 o 
 -11   1   3       17.63        2.83      3.68 o 
 -10   1   3        8.11        7.13      3.10 o 
  -9   1   3      177.73      188.32      4.61 o 
  -8   1   3        6.67       11.77      2.00 o 
  -7   1   3     2246.30     2143.44     14.43 o 
  -6   1   3     3886.72     3954.59     26.23 o 
  -5   1   3     1481.50     1383.74     10.34 o 
  -4   1   3     5357.58     5593.92     43.00 o 
  -3   1   3        6.27       27.36      2.06 o 
  -2   1   3      331.81      218.35      4.24 o 
  -1   1   3    16163.82    16521.53    160.24 o 
   0   1   3      120.09      108.33      7.47 o 
   1   1   3     3284.29     3297.42     27.82 o 
   2   1   3     1345.74     1512.24     13.42 o 
   3   1   3     3839.45     3805.27     27.67 o 
   4   1   3       26.52       74.50      3.08 o 
   5   1   3     4529.07     4560.78     31.83 o 
   6   1   3     1263.74     1361.50     12.62 o 
   7   1   3     1621.52     1559.52     15.12 o 
   8   1   3      388.62      448.01     10.25 o 
   9   1   3     1904.88     1887.87     17.95 o 
  10   1   3      290.56      328.52      9.70 o 
  11   1   3       33.35       39.58      5.00 o 
  12   1   3      272.71      292.80      9.86 o 
  13   1   3       52.78       75.24      7.54 o 
 -14   2   3     1835.15     1801.89     21.99 o 
 -13   2   3     1911.29     1974.47     24.00 o 
 -12   2   3      378.82      364.66      8.63 o 
 -11   2   3      100.40       87.42      4.85 o 
 -10   2   3      183.89      234.68      5.34 o 
  -9   2   3      307.30      317.01      5.77 o 
  -8   2   3     1030.30     1062.98      8.43 o 
  -7   2   3     1664.41     1637.72     11.76 o 
  -6   2   3     4550.14     4693.36     28.60 o 
  -5   2   3      466.66      379.62      4.54 o 
  -4   2   3      405.64      387.08      4.40 o 
  -3   2   3     2224.49     2239.42     14.70 o 
  -2   2   3     1846.35     1842.36     15.34 o 
  -1   2   3     8590.19     9072.32     81.06 o 
   0   2   3      737.31      873.35      9.53 o 
   1   2   3      175.27      213.71      4.08 o 
   2   2   3      644.11      573.49      5.68 o 
   3   2   3      846.49      769.10      7.38 o 
   4   2   3     2265.50     2249.81     16.27 o 
   5   2   3     6268.19     6353.32     41.51 o 
   6   2   3       83.70       93.47      3.36 o 
   7   2   3     2217.16     2186.14     17.79 o 
   8   2   3     1748.16     1801.78     15.30 o 
   9   2   3     3165.16     3066.98     26.19 o 
  10   2   3      661.54      682.01     10.53 o 
  11   2   3       60.87       65.54      5.45 o 
  12   2   3        7.07        2.14      5.00 o 
 -14   3   3      533.80      574.75     13.22 o 
 -13   3   3     1577.42     1541.28     18.22 o 
 -12   3   3      659.26      683.07     10.20 o 
 -11   3   3        8.05        7.60      3.86 o 
 -10   3   3      165.36      165.01      4.75 o 
  -9   3   3      911.99      999.40      9.53 o 
  -8   3   3      104.42      111.73      3.15 o 
  -7   3   3      355.47      333.14      4.66 o 
  -6   3   3     1095.70     1025.74      8.03 o 
  -5   3   3      189.70      161.16      3.38 o 
  -4   3   3      601.47      534.43      5.24 o 
  -3   3   3     3398.83     3181.61     21.55 o 
  -2   3   3    10077.65     9815.90     75.29 o 
  -1   3   3     3469.94     3413.21     27.35 o 
   0   3   3      882.97      948.24      9.82 o 
   1   3   3      971.74     1164.01      9.67 o 
   2   3   3      157.25      137.15      3.36 o 
   3   3   3     2271.27     1876.87     14.29 o 
   4   3   3     4065.85     4416.71     31.29 o 
   5   3   3     1009.47      942.53      9.00 o 
   6   3   3      252.42      265.52      5.38 o 
   7   3   3     3126.92     2907.00     21.73 o 
   8   3   3     4187.20     4154.99     28.66 o 
   9   3   3     2252.21     2344.04     21.42 o 
  10   3   3      280.06      270.16     11.67 o 
  11   3   3      119.15      138.34      6.90 o 
  12   3   3       79.02      102.46      6.68 o 
 -14   4   3      941.35     1059.32     19.60 o 
 -13   4   3      335.08      343.35      9.62 o 
 -12   4   3       24.69       26.77      4.52 o 
 -11   4   3       87.48       75.89      4.32 o 
 -10   4   3      545.61      582.00      7.88 o 
  -9   4   3      610.53      626.79      7.24 o 
  -8   4   3       29.74       28.46      2.44 o 
  -7   4   3     2280.79     2275.21     15.18 o 
  -6   4   3      167.27      111.13      3.53 o 
  -5   4   3     1668.27     1730.93     13.22 o 
  -4   4   3      473.01      471.61      4.90 o 
  -3   4   3     1542.26     1376.22     10.21 o 
  -2   4   3    10964.68    11498.13     83.48 o 
  -1   4   3      355.84      436.90      7.14 o 
   0   4   3        8.06        3.46      2.35 o 
   1   4   3       12.93        9.40      1.97 o 
   2   4   3      103.52      100.07      3.17 o 
   3   4   3     1749.29     1614.07     12.45 o 
   4   4   3      764.34      709.89      7.73 o 
   5   4   3       60.12       52.42      3.30 o 
   6   4   3      311.87      319.14      7.02 o 
   7   4   3     1628.62     1653.13     13.80 o 
   8   4   3     3972.88     3958.75     27.76 o 
   9   4   3     1246.70     1205.08     12.86 o 
  10   4   3      350.55      341.71      8.31 o 
  11   4   3       21.01       37.29      5.35 o 
  12   4   3      259.66      248.80      9.05 o 
 -14   5   3      759.51      754.92     16.78 o 
 -13   5   3      169.77      205.05      9.05 o 
 -12   5   3        8.85        7.44      5.13 o 
 -11   5   3        0.54       -4.93      3.52 o 
 -10   5   3      528.19      512.67      8.18 o 
  -9   5   3        5.70        3.58      2.98 o 
  -8   5   3      900.76      872.82      8.69 o 
  -7   5   3     1990.36     2108.53     14.91 o 
  -6   5   3      336.91      323.18      4.71 o 
  -5   5   3       10.18        4.43      1.76 o 
  -4   5   3      113.43       59.86      2.30 o 
  -3   5   3     5783.50     5680.37     37.77 o 
  -2   5   3    13182.33    14173.60     97.19 o 
  -1   5   3     1345.87     1695.15     19.89 o 
   0   5   3       17.97       21.94      2.69 o 
   1   5   3     4547.01     4793.14     31.09 o 
   2   5   3     1223.61     1176.17     10.69 o 
   3   5   3     2077.24     2057.38     16.82 o 
   4   5   3     2099.59     1754.98     16.71 o 
   5   5   3     1821.29     1829.00     16.32 o 
   6   5   3       17.57        7.42      3.19 o 
   7   5   3      510.61      540.09      7.51 o 
   8   5   3     2549.78     2449.04     19.19 o 
   9   5   3     1457.65     1424.33     14.17 o 
  10   5   3      134.75      110.15      5.73 o 
  11   5   3       37.19       32.53      5.43 o 
 -13   6   3      307.92      328.30      9.40 o 
 -12   6   3       92.89       93.09      5.18 o 
 -11   6   3      271.22      271.65      6.72 o 
 -10   6   3      661.10      584.80      8.31 o 
  -9   6   3      243.49      239.22      5.69 o 
  -8   6   3     1371.70     1305.01     13.00 o 
  -7   6   3      411.91      397.73      6.08 o 
  -6   6   3       39.55       63.22      3.07 o 
  -5   6   3     1611.61     1527.89     12.52 o 
  -4   6   3     1184.56     1100.22      9.32 o 
  -3   6   3    11834.68    11929.31     73.65 o 
  -2   6   3      354.82      424.44      7.43 o 
  -1   6   3        0.81        4.58      2.88 o 
   0   6   3      463.20      409.90      5.92 o 
   1   6   3      569.56      562.08      6.01 o 
   2   6   3     3961.35     3917.30     28.95 o 
   3   6   3      881.39      895.44      9.72 o 
   4   6   3       28.41       13.44      3.04 o 
   5   6   3     1418.15     1434.29     13.42 o 
   6   6   3      915.28      940.87     10.26 o 
   7   6   3     1668.43     1653.33     14.34 o 
   8   6   3      282.56      288.06      6.26 o 
   9   6   3      404.60      400.72      9.14 o 
  10   6   3        7.11       12.80      5.08 o 
  11   6   3      192.01      173.69      8.53 o 
 -13   7   3      151.13      149.49      7.65 o 
 -12   7   3       82.78       82.31      5.61 o 
 -11   7   3      430.02      447.99     10.98 o 
 -10   7   3       29.17       24.00      5.18 o 
  -9   7   3      641.90      617.37      9.30 o 
  -8   7   3       22.36       26.81      3.78 o 
  -7   7   3      862.38      856.14     12.56 o 
  -6   7   3      477.84      412.87      6.47 o 
  -5   7   3     2152.19     2090.70     17.23 o 
  -4   7   3     1214.90     1291.64     10.89 o 
  -3   7   3     6361.13     6477.39     49.35 o 
  -2   7   3      856.66      991.94     10.48 o 
  -1   7   3      511.65      416.48      7.01 o 
   0   7   3      654.62      656.56      7.89 o 
   1   7   3     2586.81     2594.37     20.58 o 
   2   7   3     2960.02     2890.53     22.24 o 
   3   7   3      632.62      611.12     10.32 o 
   4   7   3      127.66      137.90      4.68 o 
   5   7   3      210.29      222.47      5.76 o 
   6   7   3     1263.42     1234.51     13.02 o 
   7   7   3     2434.26     2423.58     20.06 o 
   8   7   3     1100.02     1160.93     12.61 o 
   9   7   3        0.88        2.30      4.14 o 
  10   7   3       71.74       66.88      6.28 o 
 -13   8   3       24.75       24.95      7.93 o 
 -12   8   3        4.15        5.78      4.66 o 
 -11   8   3      234.23      243.05      7.75 o 
 -10   8   3       50.66       47.69      5.00 o 
  -9   8   3      303.47      280.13      7.58 o 
  -8   8   3     1772.07     1734.93     17.96 o 
  -7   8   3       15.52       20.10      4.02 o 
  -6   8   3      633.64      640.00      9.26 o 
  -5   8   3     1468.94     1348.65     13.72 o 
  -4   8   3     3697.23     3673.72     28.57 o 
  -3   8   3     1208.01     1216.48     13.24 o 
  -2   8   3      861.27      863.34     11.61 o 
  -1   8   3     1584.10     1754.17     16.32 o 
   0   8   3     2522.92     2385.63     20.76 o 
   1   8   3     1818.55     1903.72     15.66 o 
   2   8   3     1856.74     1833.80     15.44 o 
   3   8   3      161.44      125.73      4.71 o 
   4   8   3      751.51      756.82      9.80 o 
   5   8   3        0.65        5.74      3.53 o 
   6   8   3     1903.14     1995.29     20.29 o 
   7   8   3     2099.39     2121.37     19.58 o 
   8   8   3      395.76      406.25      8.34 o 
   9   8   3       61.02       70.60      6.03 o 
  10   8   3      422.10      456.79     11.28 o 
 -12   9   3       29.20       33.94      5.39 o 
 -11   9   3      466.03      525.50     10.70 o 
 -10   9   3      498.02      535.05     10.27 o 
  -9   9   3     1600.89     1651.46     18.16 o 
  -8   9   3      701.68      698.82     11.48 o 
  -7   9   3      333.34      322.33      8.17 o 
  -6   9   3     1086.09     1057.20     14.35 o 
  -5   9   3      276.18      299.45      6.89 o 
  -4   9   3     4423.10     4428.87     36.13 o 
  -3   9   3      471.95      497.46     11.65 o 
  -2   9   3       56.14       42.96      4.32 o 
  -1   9   3     1852.02     1925.15     18.11 o 
   0   9   3      596.49      509.05      8.22 o 
   1   9   3     1756.99     1689.67     15.12 o 
   2   9   3       79.17       65.36      4.61 o 
   3   9   3      298.69      240.67      6.89 o 
   4   9   3      337.30      356.54      8.15 o 
   5   9   3      607.50      676.68     10.21 o 
   6   9   3     1286.11     1286.24     14.72 o 
   7   9   3      932.65      907.13     13.20 o 
   8   9   3       31.34       40.87      5.16 o 
   9   9   3      104.59      120.85      6.77 o 
 -11  10   3       37.96       23.06      5.86 o 
 -10  10   3      271.83      288.24      9.56 o 
  -9  10   3      608.22      582.29     12.24 o 
  -8  10   3      146.12      147.16      7.32 o 
  -7  10   3      116.53      100.23      6.52 o 
  -6  10   3      149.83      154.67      6.04 o 
  -5  10   3     2047.12     2033.63     20.06 o 
  -4  10   3     1415.88     1416.84     14.62 o 
  -3  10   3      307.51      331.31      8.43 o 
  -2  10   3      844.98      804.07     11.74 o 
  -1  10   3     1895.88     1754.53     16.46 o 
   0  10   3        1.46       10.40      3.61 o 
   1  10   3     1003.06     1026.36     11.35 o 
   2  10   3        6.36        4.72      3.89 o 
   3  10   3      173.00      169.35      6.23 o 
   4  10   3        0.62       -3.05      4.23 o 
   5  10   3     1230.97     1227.56     15.21 o 
   6  10   3     1107.05     1132.87     13.97 o 
   7  10   3      537.37      564.96     11.07 o 
   8  10   3        9.19       -0.66      5.03 o 
 -11  11   3      146.81      196.10      9.32 o 
 -10  11   3       14.81        9.32      5.92 o 
  -9  11   3       44.34       29.39      6.46 o 
  -8  11   3        1.09        1.77      5.26 o 
  -7  11   3      170.68      185.49      9.82 o 
  -6  11   3      417.11      456.13      9.42 o 
  -5  11   3     1692.45     1654.95     17.88 o 
  -4  11   3      427.22      482.34     10.09 o 
  -3  11   3      169.97      143.75      6.44 o 
  -2  11   3     1320.95     1358.07     15.45 o 
  -1  11   3      487.06      516.16     10.07 o 
   0  11   3      615.19      678.60     10.62 o 
   1  11   3      156.44      148.84      5.83 o 
   2  11   3       80.33       75.78      5.13 o 
   3  11   3       38.83       33.52      4.82 o 
   4  11   3        0.89        0.29      4.45 o 
   5  11   3      448.73      461.57     11.10 o 
   6  11   3     1166.99     1206.32     15.83 o 
   7  11   3      189.48      223.13      8.63 o 
 -10  12   3       95.44       85.32      7.44 o 
  -9  12   3        1.15       -8.08      5.91 o 
  -8  12   3        5.86        2.31      5.54 o 
  -7  12   3      186.12      178.70      9.19 o 
  -6  12   3      229.00      244.19      9.12 o 
  -5  12   3     1449.92     1486.84     20.82 o 
  -4  12   3      316.70      312.84     10.17 o 
  -3  12   3        1.92       -1.34      5.03 o 
  -2  12   3      416.75      483.22     10.29 o 
  -1  12   3       25.63       34.60      5.33 o 
   0  12   3     1309.59     1234.56     15.11 o 
   1  12   3        6.32       -5.14      4.23 o 
   2  12   3      188.46      213.18      6.95 o 
   3  12   3       85.01       85.38      5.70 o 
   4  12   3      512.49      517.88     10.54 o 
   5  12   3     1690.97     1793.96     20.21 o 
   6  12   3     1668.45     1710.88     21.47 o 
  -8  13   3       24.26       35.99      9.17 o 
  -7  13   3       80.86       83.27      7.73 o 
  -6  13   3      618.95      626.87     12.03 o 
  -5  13   3      958.86     1008.93     17.42 o 
  -4  13   3        2.53        4.62      5.33 o 
  -3  13   3        1.76        3.33      4.94 o 
  -2  13   3       50.30       75.59      6.44 o 
  -1  13   3      403.69      408.09     10.22 o 
   0  13   3      221.50      245.70      8.68 o 
   1  13   3      149.08      156.43      6.49 o 
   2  13   3       79.56       79.24      5.64 o 
   3  13   3       61.55       85.47      5.94 o 
   4  13   3      161.18      185.01      7.77 o 
  -7  14   3      285.58      316.93     12.69 o 
  -6  14   3      473.30      444.89     12.78 o 
  -5  14   3      473.23      517.63     13.53 o 
  -4  14   3       10.83       20.44      6.11 o 
  -3  14   3      289.91      268.19      9.17 o 
  -2  14   3      455.15      459.33     12.35 o 
  -1  14   3      776.78      706.19     18.34 o 
   0  14   3      330.58      327.71     10.12 o 
   1  14   3       23.97       23.74      5.55 o 
   2  14   3       22.58       22.88      5.67 o 
   0 -16   4       94.16      104.05      7.49 o 
   1 -16   4       87.13       80.73      7.02 o 
   2 -16   4       34.14       38.28      6.84 o 
   3 -16   4      294.10      328.64     13.46 o 
  -3 -15   4      185.71      201.66     11.53 o 
  -2 -15   4       98.77       88.66      6.51 o 
  -1 -15   4       62.10       55.57      6.51 o 
   0 -15   4      227.42      224.84      8.75 o 
   1 -15   4      744.46      741.85     12.65 o 
   2 -15   4      162.54      176.20      9.48 o 
   3 -15   4       70.83       66.93      6.61 o 
   4 -15   4        4.66       -2.11      6.07 o 
   5 -15   4       59.73       57.03      6.56 o 
   6 -15   4       45.38       62.04      6.98 o 
  -5 -14   4      130.64      160.12      8.14 o 
  -4 -14   4     1378.56     1363.24     18.96 o 
  -3 -14   4      458.75      458.56     10.27 o 
  -2 -14   4      129.12      124.97      7.61 o 
  -1 -14   4      152.03      145.91      7.82 o 
   0 -14   4      353.50      380.57      9.49 o 
   1 -14   4      584.29      602.27     10.36 o 
   2 -14   4        0.88       -9.18      4.59 o 
   3 -14   4       83.80       81.75      6.09 o 
   4 -14   4       98.00       88.55      9.17 o 
   5 -14   4       42.17       44.64      6.03 o 
   6 -14   4      220.87      213.39      9.15 o 
   7 -14   4      453.81      424.18     13.05 o 
   8 -14   4      311.57      359.08     13.98 o 
  -7 -13   4      325.32      331.64     10.04 o 
  -6 -13   4        1.15        0.64      5.52 o 
  -5 -13   4      723.01      694.35     13.56 o 
  -4 -13   4     1479.25     1424.77     18.24 o 
  -3 -13   4      266.78      316.39     11.67 o 
  -2 -13   4       11.90        4.48      5.26 o 
  -1 -13   4      295.46      308.97      8.91 o 
   0 -13   4     1734.14     1743.35     18.58 o 
   1 -13   4      382.31      431.75      9.62 o 
   2 -13   4      153.03      143.75      6.55 o 
   3 -13   4      578.57      591.95     10.79 o 
   4 -13   4       92.82      112.35      6.22 o 
   5 -13   4       13.34       18.96      6.10 o 
   6 -13   4      481.01      478.31     11.79 o 
   7 -13   4      822.82      868.36     16.53 o 
   8 -13   4      318.81      323.53     10.92 o 
   9 -13   4        0.34        3.34      7.90 o 
  -8 -12   4      135.19      114.20      7.23 o 
  -7 -12   4        0.30       -3.92      4.64 o 
  -6 -12   4      207.84      195.75      8.11 o 
  -5 -12   4     1751.63     1728.50     21.48 o 
  -4 -12   4      461.48      471.85     11.02 o 
  -3 -12   4      331.22      357.59     10.01 o 
  -2 -12   4        6.52        3.82      4.87 o 
  -1 -12   4      274.45      318.95      7.97 o 
   0 -12   4     1221.72     1193.51     14.28 o 
   1 -12   4     1000.03     1046.28     14.16 o 
   2 -12   4      610.46      629.99     10.71 o 
   3 -12   4      196.09      168.69      6.73 o 
   4 -12   4       17.86        4.59      4.67 o 
   5 -12   4      197.78      184.54      6.70 o 
   6 -12   4     1185.43     1155.12     15.75 o 
   7 -12   4      443.78      446.35     15.97 o 
   8 -12   4       93.01       90.49      6.52 o 
   9 -12   4        4.89        5.83      5.36 o 
  10 -12   4       80.50       91.85      7.11 o 
  -9 -11   4      590.62      608.33     16.65 o 
  -8 -11   4      155.89      154.32      6.55 o 
  -7 -11   4      145.77      157.64      6.43 o 
  -6 -11   4      560.47      518.45      9.36 o 
  -5 -11   4      997.40     1057.75     13.53 o 
  -4 -11   4      308.21      315.53      8.18 o 
  -3 -11   4      887.91      786.43     12.20 o 
  -2 -11   4       13.40       16.56      3.80 o 
  -1 -11   4        4.02        1.65      3.72 o 
   0 -11   4      156.63      143.23      6.23 o 
   1 -11   4      369.52      335.41      8.35 o 
   2 -11   4      178.75      196.46      6.55 o 
   3 -11   4      300.90      269.91      7.15 o 
   4 -11   4       95.93       72.10      4.84 o 
   5 -11   4     1488.46     1478.48     16.52 o 
   6 -11   4      799.82      871.60     11.55 o 
   7 -11   4      564.76      561.72     11.09 o 
   8 -11   4       93.87      124.06      7.58 o 
   9 -11   4      151.79      184.74      7.94 o 
  10 -11   4      240.63      225.39      8.77 o 
  11 -11   4      122.90      140.85      7.88 o 
 -10 -10   4      319.67      300.59      9.62 o 
  -9 -10   4      508.23      490.83     11.00 o 
  -8 -10   4       29.16       26.42      4.66 o 
  -7 -10   4       73.92       81.92      5.23 o 
  -6 -10   4     2137.74     2109.98     20.03 o 
  -5 -10   4     1360.57     1275.51     15.38 o 
  -4 -10   4     1499.69     1490.33     15.84 o 
  -3 -10   4      185.36      173.72      6.15 o 
  -2 -10   4     1390.85     1418.67     14.48 o 
  -1 -10   4     3056.16     2906.26     24.37 o 
   0 -10   4      509.36      590.04      9.56 o 
   1 -10   4      267.81      228.62      6.62 o 
   2 -10   4     2224.36     2227.63     19.67 o 
   3 -10   4     2263.48     2242.19     21.10 o 
   4 -10   4      427.27      427.34      8.72 o 
   5 -10   4     4336.83     4300.61     34.17 o 
   6 -10   4     2531.05     2502.90     21.59 o 
   7 -10   4      778.43      779.85     13.19 o 
   8 -10   4       56.02       48.76      5.17 o 
   9 -10   4      610.22      638.01     12.11 o 
  10 -10   4      481.18      488.60     10.45 o 
  11 -10   4      226.41      222.48      8.83 o 
 -11  -9   4      432.77      418.34     10.25 o 
 -10  -9   4      204.93      202.89      7.99 o 
  -9  -9   4       10.65        8.86      4.71 o 
  -8  -9   4       12.76        6.42      4.10 o 
  -7  -9   4      195.92      192.51      5.97 o 
  -6  -9   4     1146.76     1231.13     13.54 o 
  -5  -9   4     3282.53     3169.33     28.95 o 
  -4  -9   4      903.07     1008.89     11.97 o 
  -3  -9   4       43.82       33.09      5.26 o 
  -2  -9   4      723.57      779.78     10.11 o 
  -1  -9   4     2788.06     2618.16     21.82 o 
   0  -9   4     1921.15     1854.55     19.85 o 
   1  -9   4     2367.66     2342.63     19.93 o 
   2  -9   4     3319.98     3210.36     37.29 o 
   3  -9   4      393.03      370.35      6.60 o 
   4  -9   4      645.47      583.85      8.20 o 
   5  -9   4     1588.98     1666.77     15.47 o 
   6  -9   4     1299.92     1275.14     12.62 o 
   7  -9   4     1240.82     1231.42     11.99 o 
   8  -9   4        2.47        2.94      3.65 o 
   9  -9   4      262.20      262.80      6.99 o 
  10  -9   4      884.60      888.35     11.87 o 
  11  -9   4      342.55      334.06      8.26 o 
  12  -9   4       22.16       17.41      4.96 o 
 -11  -8   4      365.68      328.27      9.09 o 
 -10  -8   4       21.09        7.06      5.21 o 
  -9  -8   4      204.95      183.12      7.23 o 
  -8  -8   4      197.32      201.01      6.29 o 
  -7  -8   4      655.29      624.19      9.04 o 
  -6  -8   4      236.14      249.83      6.25 o 
  -5  -8   4     5831.87     5791.33     44.77 o 
  -4  -8   4      718.18      704.32      8.80 o 
  -3  -8   4      147.33      146.39      4.62 o 
  -2  -8   4      815.54      801.83     11.59 o 
  -1  -8   4     5473.74     5809.43     45.50 o 
   0  -8   4     1376.80     1204.52     17.17 o 
   1  -8   4     1909.89     1846.05     16.20 o 
   2  -8   4       91.53       80.45      3.67 o 
   3  -8   4      285.40      266.05      5.01 o 
   4  -8   4      449.51      416.34      6.55 o 
   5  -8   4     5157.26     4924.07     35.96 o 
   6  -8   4     2447.64     2369.50     17.26 o 
   7  -8   4     1598.01     1512.81     12.86 o 
   8  -8   4      100.62      118.76      4.31 o 
   9  -8   4     1772.08     1742.90     15.99 o 
  10  -8   4      455.79      509.90      8.59 o 
  11  -8   4        2.57        1.58      4.14 o 
  12  -8   4      153.40      152.67      6.54 o 
 -12  -7   4       82.51       68.73      6.23 o 
 -11  -7   4       56.85       45.22      5.16 o 
 -10  -7   4       27.78       24.57      4.69 o 
  -9  -7   4       71.67       73.63      5.52 o 
  -8  -7   4      135.82      132.34      5.21 o 
  -7  -7   4      818.85      881.16      9.61 o 
  -6  -7   4     2590.12     2579.12     21.41 o 
  -5  -7   4     3707.26     3863.80     32.62 o 
  -4  -7   4      120.36      128.12      4.35 o 
  -3  -7   4      259.77      161.30      4.36 o 
  -2  -7   4     3036.26     2798.53     22.92 o 
  -1  -7   4     4054.95     4101.59     32.69 o 
   0  -7   4      105.48       81.59      3.31 o 
   1  -7   4       84.35       57.15      3.34 o 
   2  -7   4      146.78      172.54      4.27 o 
   3  -7   4      619.62      617.65      6.86 o 
   4  -7   4     1854.85     1945.16     14.91 o 
   5  -7   4     2631.01     2593.13     18.52 o 
   6  -7   4     2775.56     2728.00     19.60 o 
   7  -7   4      329.85      367.80      6.40 o 
   8  -7   4      457.58      489.50      7.08 o 
   9  -7   4     2587.70     2493.58     20.84 o 
  10  -7   4      196.31      205.57      6.28 o 
  11  -7   4      115.34      118.73      5.56 o 
  12  -7   4       89.51       69.67      6.13 o 
 -12  -6   4      346.05      341.42      9.61 o 
 -11  -6   4       18.59        9.01      4.51 o 
 -10  -6   4       87.56       91.89      5.16 o 
  -9  -6   4      749.34      632.66      9.77 o 
  -8  -6   4      226.02      248.47      5.49 o 
  -7  -6   4      895.30      898.49      9.37 o 
  -6  -6   4     4762.68     4552.18     32.60 o 
  -5  -6   4     1017.75      995.66     10.64 o 
  -4  -6   4      257.68      234.20      5.45 o 
  -3  -6   4      959.35      909.91      9.21 o 
  -2  -6   4    11193.00    11511.07     89.01 o 
  -1  -6   4     3010.26     2939.64     26.77 o 
   0  -6   4     1696.25     1825.82     16.72 o 
   1  -6   4      252.91      315.63      5.31 o 
   2  -6   4       95.17      116.01      3.54 o 
   3  -6   4     1539.54     1651.68     12.14 o 
   4  -6   4     6748.19     6740.59     44.15 o 
   5  -6   4     1267.31     1217.23     10.30 o 
   6  -6   4     3162.47     3186.31     22.22 o 
   7  -6   4      302.42      347.08      6.02 o 
   8  -6   4      710.66      662.52      8.02 o 
   9  -6   4     1036.79     1024.41     10.89 o 
  10  -6   4      376.12      339.21      7.51 o 
  11  -6   4      526.22      562.76      9.47 o 
  12  -6   4        0.06       -5.33      4.66 o 
  13  -6   4      103.41       97.67      7.09 o 
 -13  -5   4      336.57      303.80      9.00 o 
 -12  -5   4      495.66      494.22     10.29 o 
 -11  -5   4      126.31      131.38      7.04 o 
 -10  -5   4        1.93       -5.98      3.34 o 
  -9  -5   4      620.62      575.45      7.62 o 
  -8  -5   4      740.57      810.44      9.71 o 
  -7  -5   4     3319.80     3355.44     26.37 o 
  -6  -5   4     3400.42     3353.66     24.64 o 
  -5  -5   4     1066.00     1037.13      9.12 o 
  -4  -5   4     1579.95     1588.76     16.12 o 
  -3  -5   4     9158.87     9354.28     64.77 o 
  -2  -5   4     9541.90     9844.28     76.03 o 
  -1  -5   4     2199.74     2040.63     16.99 o 
   0  -5   4      259.59      245.16      4.56 o 
   1  -5   4     7127.98     7295.47     51.72 o 
   2  -5   4     5783.34     5810.44     38.73 o 
   3  -5   4     3528.78     3535.00     22.66 o 
   4  -5   4     1846.58     1688.96     12.46 o 
   5  -5   4     1255.78     1227.71     10.64 o 
   6  -5   4     1569.04     1709.04     12.38 o 
   7  -5   4      361.25      342.56      5.25 o 
   8  -5   4      765.55      703.59      7.83 o 
   9  -5   4     2642.99     2650.24     18.98 o 
  10  -5   4      150.40      136.72      5.00 o 
  11  -5   4      642.45      628.09      9.69 o 
  12  -5   4       33.93       22.52      4.98 o 
  13  -5   4      294.49      339.08     11.03 o 
 -13  -4   4      283.32      275.54      9.10 o 
 -12  -4   4        7.78       -3.91      3.88 o 
 -11  -4   4      360.50      354.40      7.92 o 
 -10  -4   4       53.46       77.13      4.09 o 
  -9  -4   4      296.61      284.88      5.61 o 
  -8  -4   4     1397.07     1444.17     13.27 o 
  -7  -4   4     1488.51     1501.74     12.53 o 
  -6  -4   4     4096.83     4063.22     29.04 o 
  -5  -4   4     1790.24     1802.34     13.53 o 
  -4  -4   4      491.13      570.15      6.56 o 
  -3  -4   4     5246.91     5356.03     42.26 o 
  -2  -4   4     5354.10     5620.84     46.89 o 
  -1  -4   4     1872.41     1909.19     15.53 o 
   0  -4   4       79.22      114.85      3.19 o 
   1  -4   4     1295.89     1401.88     11.19 o 
   2  -4   4     1553.28     1657.27     12.66 o 
   3  -4   4       55.32       21.61      2.38 o 
   4  -4   4      392.59      552.02      7.94 o 
   5  -4   4     1774.08     1807.08     14.82 o 
   6  -4   4      719.80      653.68      7.13 o 
   7  -4   4     1217.35     1103.02     10.30 o 
   8  -4   4     2464.61     2473.03     17.55 o 
   9  -4   4      412.18      436.08      6.45 o 
  10  -4   4      273.74      290.51      6.31 o 
  11  -4   4      221.21      233.91      6.99 o 
  12  -4   4       21.87        3.92      4.71 o 
  13  -4   4      373.66      366.86     10.47 o 
 -13  -3   4      537.91      526.94     11.48 o 
 -12  -3   4        1.26       -4.39      4.08 o 
 -11  -3   4      252.17      229.14      6.57 o 
 -10  -3   4      160.09      120.69      4.46 o 
  -9  -3   4     1002.66     1094.51     10.39 o 
  -8  -3   4     1041.16     1119.71     10.14 o 
  -7  -3   4     1815.54     1791.13     14.07 o 
  -6  -3   4      956.86      882.41      7.74 o 
  -5  -3   4      866.28      881.52      7.41 o 
  -4  -3   4      308.05      289.67      3.88 o 
  -3  -3   4     5071.55     4947.82     36.80 o 
  -2  -3   4      337.83      336.67      4.89 o 
  -1  -3   4       28.26       44.15      2.26 o 
   0  -3   4        0.49       -2.10      1.74 o 
   1  -3   4      451.08      429.22      5.87 o 
   2  -3   4     7277.77     7355.96     57.94 o 
   3  -3   4     7212.39     7509.68     53.17 o 
   4  -3   4      390.47      275.02      4.71 o 
   5  -3   4      123.64      136.13      3.90 o 
   6  -3   4      746.08      804.43      8.00 o 
   7  -3   4      686.31      703.83      9.07 o 
   8  -3   4     2852.93     2880.63     22.27 o 
   9  -3   4      210.48      189.60      4.96 o 
  10  -3   4     2434.95     2479.32     20.47 o 
  11  -3   4        8.86        7.15      4.46 o 
  12  -3   4      349.54      355.39      9.97 o 
  13  -3   4      358.02      335.55     10.26 o 
 -14  -2   4      424.26      410.95     18.04 o 
 -13  -2   4      254.00      283.99      9.60 o 
 -12  -2   4      103.61      114.81      9.35 o 
 -11  -2   4        0.02        3.38      3.99 o 
 -10  -2   4     1341.63     1223.91     13.35 o 
  -9  -2   4      530.52      638.08      7.69 o 
  -8  -2   4     1446.15     1414.29     11.13 o 
  -7  -2   4     2625.24     2679.97     18.00 o 
  -6  -2   4       29.20       50.17      2.17 o 
  -5  -2   4      698.75      800.06      7.05 o 
  -4  -2   4     3441.75     3552.35     26.08 o 
  -3  -2   4    10216.82    11166.67     73.08 o 
  -2  -2   4     8235.18     8775.63     67.86 o 
  -1  -2   4    14202.64    14961.58    140.04 o 
   0  -2   4     2191.60     2357.30     23.67 o 
   1  -2   4     1194.67     1061.08     11.29 o 
   2  -2   4     1582.11     1736.95     16.57 o 
   3  -2   4    10607.00    10685.83     78.59 o 
   4  -2   4     2302.66     2266.01     17.37 o 
   5  -2   4     1388.19     1425.86     13.65 o 
   6  -2   4       85.95       94.42      5.10 o 
   7  -2   4     2624.40     2548.35     22.79 o 
   8  -2   4      600.44      643.93     10.12 o 
   9  -2   4      442.26      444.84      8.04 o 
  10  -2   4      201.17      209.58      6.80 o 
  11  -2   4      737.82      683.73     11.20 o 
  12  -2   4       66.61       61.54      6.03 o 
  13  -2   4       57.69       38.53      6.04 o 
 -14  -1   4      673.24      673.62     13.83 o 
 -13  -1   4      164.97      158.92      8.22 o 
 -12  -1   4      180.06      139.04      6.46 o 
 -11  -1   4      224.22      207.28      6.59 o 
 -10  -1   4      645.75      681.10      9.45 o 
  -9  -1   4      599.29      582.28      7.82 o 
  -8  -1   4     1264.66     1286.61     10.73 o 
  -7  -1   4     2477.84     2638.18     18.29 o 
  -6  -1   4       24.51       15.11      1.80 o 
  -5  -1   4     2828.87     3060.39     20.91 o 
  -4  -1   4    12691.96    13604.01     86.61 o 
  -3  -1   4        4.07        2.99      1.32 o 
  -2  -1   4     1988.30     2116.46     21.74 o 
  -1  -1   4       51.24       47.30      2.46 o 
   0  -1   4     1024.65     1039.77     12.60 o 
   1  -1   4     1410.72     1398.12     14.00 o 
   2  -1   4     2249.87     2597.77     20.39 o 
   3  -1   4      721.03      530.55      5.79 o 
   4  -1   4      765.83      722.45      7.35 o 
   5  -1   4      203.35      266.23      4.80 o 
   6  -1   4     3226.71     3307.54     25.05 o 
   7  -1   4    15059.29    14951.48    112.29 o 
   8  -1   4      113.65      148.00      4.73 o 
   9  -1   4      842.51      806.95     10.64 o 
  10  -1   4      948.35      890.23     11.68 o 
  11  -1   4      498.60      498.16     11.63 o 
  12  -1   4       95.41       94.01      6.66 o 
  13  -1   4       59.76       59.14      6.43 o 
 -14   0   4      964.76     1018.86     16.78 o 
 -13   0   4      645.93      655.45     12.84 o 
 -12   0   4      194.78      205.74      7.81 o 
 -11   0   4       11.88        1.98      3.54 o 
 -10   0   4       10.84       20.80      3.50 o 
  -9   0   4     1670.71     1726.55     15.28 o 
  -8   0   4     1162.55     1206.54     10.22 o 
  -7   0   4      780.87      696.91      6.77 o 
  -6   0   4      464.67      530.12      5.45 o 
  -5   0   4    11149.80    12142.39     85.91 o 
  -4   0   4      787.12      653.91      6.22 o 
  -3   0   4      516.07      446.77      6.15 o 
  -2   0   4    32448.69    33252.21    255.93 o 
  -1   0   4      595.57      630.36      8.32 o 
   0   0   4    19999.13    20103.75    298.60 o 
   1   0   4      636.18      642.46      7.65 o 
   2   0   4     5686.85     5440.28     42.78 o 
   3   0   4      248.16      145.04      3.40 o 
   4   0   4     7108.00     6561.45     50.16 o 
   5   0   4       80.88       72.04      3.08 o 
   6   0   4     4015.75     3888.46     29.11 o 
   7   0   4     5966.34     6283.63     48.30 o 
   8   0   4     1730.76     1600.20     16.38 o 
   9   0   4       40.17       71.11      4.19 o 
  10   0   4       33.45       32.47      4.12 o 
  11   0   4      484.73      508.07     11.69 o 
  12   0   4      288.63      276.84      9.76 o 
  13   0   4      278.82      296.26      9.97 o 
 -14   1   4      309.55      298.33     10.04 o 
 -13   1   4        0.85       -6.66      6.49 o 
 -12   1   4        3.35        2.79      4.21 o 
 -11   1   4      169.18      160.03      5.15 o 
 -10   1   4      106.42       98.27      4.16 o 
  -9   1   4     1162.65     1223.64     10.51 o 
  -8   1   4     1803.01     1867.94     13.69 o 
  -7   1   4      803.21      749.78      6.54 o 
  -6   1   4      123.84      102.02      2.69 o 
  -5   1   4     7271.96     7560.23     49.45 o 
  -4   1   4     2177.69     2078.39     22.18 o 
  -3   1   4     4507.68     4682.96     41.40 o 
  -2   1   4      418.77      436.58      5.52 o 
  -1   1   4     1917.75     1963.53     22.50 o 
   0   1   4     5086.15     5311.01     75.08 o 
   1   1   4      777.91      711.42      8.18 o 
   2   1   4     8212.94     8229.01     59.78 o 
   3   1   4     3238.69     2920.29     21.77 o 
   4   1   4     2687.59     2810.30     21.63 o 
   5   1   4      658.71      655.35      7.26 o 
   6   1   4     6250.58     6063.83     42.20 o 
   7   1   4     4081.70     3889.16     30.11 o 
   8   1   4     1226.22     1188.30     12.92 o 
   9   1   4       15.19       10.81      3.40 o 
  10   1   4      382.81      431.40      8.78 o 
  11   1   4      696.76      706.80     11.81 o 
  12   1   4       69.11       78.53      7.47 o 
 -14   2   4      291.64      300.44     10.19 o 
 -13   2   4       53.38       47.46      5.74 o 
 -12   2   4      520.44      499.53      9.11 o 
 -11   2   4     1249.51     1266.48     13.30 o 
 -10   2   4     1099.30     1098.20     10.76 o 
  -9   2   4     1241.74     1281.61     11.53 o 
  -8   2   4      963.96      997.22      8.41 o 
  -7   2   4     3049.38     3302.99     20.38 o 
  -6   2   4     1306.53     1345.87     10.54 o 
  -5   2   4     1764.49     1699.03     12.40 o 
  -4   2   4     7986.92     8341.28     56.79 o 
  -3   2   4     2335.39     2415.66     18.05 o 
  -2   2   4     1117.37     1144.94      9.36 o 
  -1   2   4     5652.15     5695.78     47.76 o 
   0   2   4      836.27      810.48      8.60 o 
   1   2   4     1442.64     1405.99     12.56 o 
   2   2   4      408.81      586.37      6.24 o 
   3   2   4     6207.99     6652.13     44.71 o 
   4   2   4       79.12      121.82      3.31 o 
   5   2   4      824.16      927.88      8.87 o 
   6   2   4     5428.99     5385.22     38.02 o 
   7   2   4     1078.28     1029.82     11.10 o 
   8   2   4     1277.98     1350.98     13.53 o 
   9   2   4      139.43      154.84      5.33 o 
  10   2   4      553.27      540.30      9.63 o 
  11   2   4      481.98      486.66     10.84 o 
  12   2   4        1.27       -3.06      4.69 o 
 -14   3   4      693.49      608.19     14.21 o 
 -13   3   4       26.10       21.29      4.99 o 
 -12   3   4      425.42      401.67      8.43 o 
 -11   3   4      919.09      899.93     11.59 o 
 -10   3   4     1002.38      997.41     10.17 o 
  -9   3   4       22.04       12.07      2.80 o 
  -8   3   4      562.87      609.43      6.79 o 
  -7   3   4     1182.58     1252.73      9.26 o 
  -6   3   4     1649.77     1490.17     11.11 o 
  -5   3   4     4358.74     4088.15     30.98 o 
  -4   3   4     5921.78     6038.27     39.91 o 
  -3   3   4     1150.20     1072.48      9.99 o 
  -2   3   4      669.11      728.52     10.84 o 
  -1   3   4    16579.34    17552.55    142.00 o 
   0   3   4      111.89      125.92      3.41 o 
   1   3   4     4603.45     4688.72     34.35 o 
   2   3   4     2657.77     2758.53     20.52 o 
   3   3   4      269.38      204.41      4.43 o 
   4   3   4       59.11       57.82      2.89 o 
   5   3   4     3007.04     2966.32     21.48 o 
   6   3   4     4154.35     4205.12     29.39 o 
   7   3   4      247.89      223.62      5.33 o 
   8   3   4      175.94      163.83      4.94 o 
   9   3   4      255.55      261.48      6.50 o 
  10   3   4      230.03      271.43      7.56 o 
  11   3   4      159.54      185.45      7.62 o 
  12   3   4      405.72      402.17     11.22 o 
 -14   4   4      128.86      162.49      9.39 o 
 -13   4   4       15.73       18.00      4.85 o 
 -12   4   4      288.53      278.87      7.60 o 
 -11   4   4      564.06      576.20      8.96 o 
 -10   4   4      852.46      887.89      9.22 o 
  -9   4   4      475.47      439.95      6.25 o 
  -8   4   4     1198.69     1222.05     10.62 o 
  -7   4   4      620.34      642.18      6.97 o 
  -6   4   4     4163.04     4186.92     25.82 o 
  -5   4   4     4332.28     4208.88     26.70 o 
  -4   4   4     5502.84     5629.38     34.75 o 
  -3   4   4     1915.95     2227.50     16.49 o 
  -2   4   4     2858.13     3061.04     22.64 o 
  -1   4   4     6393.22     6718.66     55.93 o 
   0   4   4     2531.86     2376.35     21.30 o 
   1   4   4      237.97      162.87      3.59 o 
   2   4   4       12.53        6.62      2.07 o 
   3   4   4      793.24     1029.61      9.50 o 
   4   4   4      485.16      432.67      6.55 o 
   5   4   4     2106.53     2065.95     16.31 o 
   6   4   4     2438.54     2496.68     19.40 o 
   7   4   4     2081.58     2026.63     17.67 o 
   8   4   4       60.84       57.06      3.73 o 
   9   4   4       45.29       52.16      4.33 o 
  10   4   4      758.52      777.56     11.57 o 
  11   4   4      404.17      357.35     10.16 o 
  12   4   4      441.57      470.76     11.39 o 
 -14   5   4       56.44       67.18      8.06 o 
 -13   5   4      130.67      142.33      6.83 o 
 -12   5   4      405.70      401.01     10.92 o 
 -11   5   4      398.54      358.13      7.35 o 
 -10   5   4      652.05      650.25      8.88 o 
  -9   5   4      615.70      594.31      8.83 o 
  -8   5   4      520.32      505.75      6.76 o 
  -7   5   4      886.41      782.53      7.67 o 
  -6   5   4     3197.91     3088.50     20.60 o 
  -5   5   4     3350.12     3260.02     22.16 o 
  -4   5   4     3895.40     3723.97     24.96 o 
  -3   5   4     1487.65     1508.52     12.16 o 
  -2   5   4     9870.38    10755.00     82.91 o 
  -1   5   4     2616.14     2827.26     25.27 o 
   0   5   4     3951.85     4232.87     51.00 o 
   1   5   4     1367.60     1492.85     11.97 o 
   2   5   4      302.31      319.37      5.09 o 
   3   5   4       32.44       47.72      3.02 o 
   4   5   4     1412.37     1501.62     13.92 o 
   5   5   4     3639.07     3527.52     26.72 o 
   6   5   4     2222.40     2170.64     17.71 o 
   7   5   4     3236.73     3400.74     25.63 o 
   8   5   4      202.58      189.23      5.35 o 
   9   5   4       44.01       51.04      4.51 o 
  10   5   4      496.65      507.15     11.08 o 
  11   5   4      169.89      156.02      7.61 o 
 -13   6   4       82.69       75.63      6.86 o 
 -12   6   4      298.02      310.01      9.28 o 
 -11   6   4      462.94      472.55      8.47 o 
 -10   6   4      193.05      191.08      5.72 o 
  -9   6   4      290.93      282.61      6.10 o 
  -8   6   4      463.93      433.30      7.15 o 
  -7   6   4     2416.24     2382.63     19.12 o 
  -6   6   4     1307.69     1224.62     10.59 o 
  -5   6   4     4201.91     4221.02     29.43 o 
  -4   6   4       80.89       92.95      3.24 o 
  -3   6   4       86.27       83.11      3.84 o 
  -2   6   4     2231.23     2097.61     31.45 o 
  -1   6   4      592.48      536.26      6.63 o 
   0   6   4     2308.71     2354.75     19.57 o 
   1   6   4     2371.98     2262.29     17.09 o 
   2   6   4      586.14      565.32      7.00 o 
   3   6   4     1550.46     1553.15     13.49 o 
   4   6   4      454.27      486.75      7.42 o 
   5   6   4      443.49      449.81      7.58 o 
   6   6   4      250.99      256.26      6.27 o 
   7   6   4       74.49       57.64      3.78 o 
   8   6   4       38.45       30.75      3.67 o 
   9   6   4      477.73      471.14      9.30 o 
  10   6   4      296.80      291.78      8.71 o 
  11   6   4      454.76      444.87     12.62 o 
 -13   7   4      358.00      342.27     13.02 o 
 -12   7   4      143.41      145.84      6.15 o 
 -11   7   4      479.84      468.77     13.28 o 
 -10   7   4       49.96       33.39      4.31 o 
  -9   7   4      847.05      773.35     10.28 o 
  -8   7   4       20.78       15.08      3.53 o 
  -7   7   4     1690.26     1731.58     16.18 o 
  -6   7   4     1035.08      936.33      9.74 o 
  -5   7   4     1548.38     1464.91     13.95 o 
  -4   7   4        0.30        0.11      2.42 o 
  -3   7   4     1404.77     1333.41     18.02 o 
  -2   7   4     2135.37     2217.77     19.99 o 
  -1   7   4      961.06      883.46      9.85 o 
   0   7   4     1776.91     1827.65     16.50 o 
   1   7   4     1514.67     1527.64     14.55 o 
   2   7   4      556.79      501.83      6.97 o 
   3   7   4      375.67      338.94      7.02 o 
   4   7   4       40.98       60.52      3.99 o 
   5   7   4     4099.84     4108.03     30.59 o 
   6   7   4     1547.58     1603.26     15.64 o 
   7   7   4       18.24       17.73      3.80 o 
   8   7   4      525.92      505.78      8.91 o 
   9   7   4      799.20      801.81     11.92 o 
  10   7   4      569.50      549.60     13.20 o 
 -13   8   4      218.38      213.64     10.20 o 
 -12   8   4      119.26      113.46      6.15 o 
 -11   8   4      263.66      261.69      7.77 o 
 -10   8   4      981.09      982.92     13.26 o 
  -9   8   4      444.08      398.32      8.66 o 
  -8   8   4     1147.16     1174.22     16.51 o 
  -7   8   4      486.22      444.28      8.38 o 
  -6   8   4     2058.81     2044.19     20.83 o 
  -5   8   4       13.28       10.66      3.27 o 
  -4   8   4      944.98      955.78     13.82 o 
  -3   8   4     4454.54     4318.75     44.49 o 
  -2   8   4      484.65      500.92      7.63 o 
  -1   8   4     1370.17     1361.28     13.71 o 
   0   8   4     1087.77     1017.72     16.59 o 
   1   8   4     1935.43     1948.60     16.99 o 
   2   8   4       33.88       51.10      4.10 o 
   3   8   4       54.73       71.51      3.92 o 
   4   8   4     3111.06     3154.27     23.48 o 
   5   8   4     4717.13     4736.61     34.88 o 
   6   8   4     1202.92     1234.76     14.01 o 
   7   8   4       26.57       19.97      4.13 o 
   8   8   4      715.34      765.61     12.74 o 
   9   8   4      842.41      790.95     12.20 o 
 -12   9   4      184.15      196.08      8.66 o 
 -11   9   4      213.08      231.64      8.00 o 
 -10   9   4      294.93      260.17      7.83 o 
  -9   9   4      380.91      377.57      8.78 o 
  -8   9   4     1241.17     1250.52     16.93 o 
  -7   9   4     1684.93     1581.75     19.24 o 
  -6   9   4     1496.70     1477.87     18.11 o 
  -5   9   4       40.53       43.94      4.46 o 
  -4   9   4       51.04       49.13      4.45 o 
  -3   9   4     4659.23     4705.53     40.37 o 
  -2   9   4      622.67      434.84      7.77 o 
  -1   9   4      371.36      422.07      7.75 o 
   0   9   4     1564.73     1374.87     14.47 o 
   1   9   4      298.29      316.63      8.39 o 
   2   9   4      258.40      264.13      6.87 o 
   3   9   4      242.26      288.46      7.33 o 
   4   9   4     3216.79     3067.16     24.50 o 
   5   9   4     1462.18     1511.40     16.03 o 
   6   9   4      215.24      223.88      7.02 o 
   7   9   4      217.70      224.32      7.68 o 
   8   9   4     1060.72     1006.09     15.47 o 
 -11  10   4      280.04      252.05      9.25 o 
 -10  10   4      266.41      263.47      9.28 o 
  -9  10   4      155.61      149.82      7.42 o 
  -8  10   4        1.20       -2.18      5.03 o 
  -7  10   4     1779.30     1786.54     22.77 o 
  -6  10   4     1318.99     1281.41     16.00 o 
  -5  10   4      535.66      561.16     10.30 o 
  -4  10   4      961.02      894.85     12.66 o 
  -3  10   4     1195.55     1159.76     14.47 o 
  -2  10   4      194.22      232.49      8.64 o 
  -1  10   4      165.56      192.03      6.14 o 
   0  10   4     1071.41     1158.24     13.58 o 
   1  10   4      346.49      326.62      7.49 o 
   2  10   4       25.10       25.79      4.33 o 
   3  10   4      343.25      360.67      8.49 o 
   4  10   4     2669.23     2649.97     24.79 o 
   5  10   4      804.04      846.89     12.58 o 
   6  10   4      281.52      300.12      9.92 o 
   7  10   4      219.70      222.45      8.54 o 
   8  10   4      364.32      339.19     12.29 o 
 -11  11   4        0.31       -1.54      5.70 o 
 -10  11   4        2.16       -6.50      5.46 o 
  -9  11   4       42.95       56.14      6.75 o 
  -8  11   4      199.67      173.62      8.30 o 
  -7  11   4      505.43      491.30     11.20 o 
  -6  11   4      328.86      343.31      8.96 o 
  -5  11   4       94.80       98.25      6.52 o 
  -4  11   4     2746.80     2539.61     25.50 o 
  -3  11   4      861.48      868.04     23.90 o 
  -2  11   4     1104.34     1129.42     15.00 o 
  -1  11   4      447.15      398.62      9.21 o 
   0  11   4      151.73      165.38      6.24 o 
   1  11   4       88.21       82.90      5.12 o 
   2  11   4      108.97      102.39      5.42 o 
   3  11   4      420.58      430.62      9.32 o 
   4  11   4     2015.12     2050.40     22.54 o 
   5  11   4      570.44      551.16     10.81 o 
   6  11   4       30.49       23.28      5.33 o 
 -10  12   4       85.17      111.88      9.05 o 
  -9  12   4      234.87      240.32     10.10 o 
  -8  12   4      452.70      475.55     12.60 o 
  -7  12   4      348.93      375.27     11.76 o 
  -6  12   4      556.40      546.53     11.18 o 
  -5  12   4        2.45       17.88      5.59 o 
  -4  12   4      658.68      625.29     12.32 o 
  -3  12   4      430.60      397.83     10.55 o 
  -2  12   4      351.35      298.56      9.23 o 
  -1  12   4      304.12      289.34      8.72 o 
   0  12   4        3.09        2.38      4.54 o 
   1  12   4       88.92       81.57      5.32 o 
   2  12   4      184.16      190.67      6.81 o 
   3  12   4     1602.34     1748.61     18.49 o 
   4  12   4     1194.58     1236.22     16.91 o 
   5  12   4       77.59       94.86      7.13 o 
  -8  13   4      615.64      641.93     17.70 o 
  -7  13   4      440.37      434.82     11.99 o 
  -6  13   4      207.68      220.33      8.82 o 
  -5  13   4      181.85      166.37      8.16 o 
  -4  13   4      388.65      412.29     10.91 o 
  -3  13   4      427.60      425.69     10.48 o 
  -2  13   4      269.86      290.05      9.80 o 
  -1  13   4       64.87       61.75      6.60 o 
   0  13   4       87.11       75.12      5.93 o 
   1  13   4       21.98       25.41      5.17 o 
   2  13   4      172.86      179.10      7.02 o 
   3  13   4      611.81      595.98     11.52 o 
   4  13   4      110.17      113.96      6.65 o 
  -6  14   4       24.70       16.88      6.20 o 
  -5  14   4      343.54      363.72     11.62 o 
  -4  14   4      375.08      457.69     13.81 o 
  -3  14   4      210.38      171.39      8.04 o 
  -2  14   4      172.66      172.41      8.83 o 
  -1  14   4       22.45       18.32      6.40 o 
   0  14   4      127.02      121.27      7.41 o 
   1  14   4       94.16      110.69      7.44 o 
  -1 -16   5      170.88      197.27      8.87 o 
   0 -16   5      250.54      273.02     10.56 o 
   1 -16   5      236.19      278.36      9.19 o 
   2 -16   5       33.97       43.80      6.14 o 
   3 -16   5       15.03        4.85      5.92 o 
   4 -16   5        6.46        8.28      6.19 o 
  -4 -15   5      142.29      124.94      7.63 o 
  -3 -15   5      462.71      413.20     10.14 o 
  -2 -15   5        0.75       11.11      6.10 o 
  -1 -15   5      831.52      856.60     15.52 o 
   0 -15   5      287.63      284.42      8.78 o 
   1 -15   5      108.24      119.78      6.92 o 
   2 -15   5        0.19       -5.49      5.12 o 
   3 -15   5       99.72       95.51      7.18 o 
   4 -15   5       13.16       16.03      5.86 o 
   5 -15   5      347.95      331.84     10.55 o 
   6 -15   5      534.40      568.78     17.67 o 
  -5 -14   5     1256.64     1249.68     20.62 o 
  -4 -14   5       34.58       21.88      5.83 o 
  -3 -14   5      162.39      161.91      7.66 o 
  -2 -14   5      249.93      239.81      9.13 o 
  -1 -14   5      496.07      472.28     10.55 o 
   0 -14   5      341.50      359.17      9.62 o 
   1 -14   5        1.09       -4.40      4.76 o 
   2 -14   5      181.71      195.43      8.40 o 
   3 -14   5       21.05       17.05      5.04 o 
   4 -14   5      496.16      466.40     12.14 o 
   5 -14   5      492.41      505.97     12.40 o 
   6 -14   5      554.81      576.97     13.03 o 
   7 -14   5        1.84       -8.53      7.15 o 
   8 -14   5       22.78       22.31      6.52 o 
  -7 -13   5      167.89      144.93     10.05 o 
  -6 -13   5      492.00      462.27     13.68 o 
  -5 -13   5      434.21      414.57     10.93 o 
  -4 -13   5      259.76      247.61      8.81 o 
  -3 -13   5       25.00       22.81      5.12 o 
  -2 -13   5     1375.20     1447.35     19.38 o 
  -1 -13   5      393.44      368.13     13.03 o 
   0 -13   5      375.24      421.31      9.18 o 
   1 -13   5       39.26       36.82      5.37 o 
   2 -13   5      206.53      195.75      7.17 o 
   3 -13   5      149.29      135.27      6.47 o 
   4 -13   5     1238.39     1234.15     16.64 o 
   5 -13   5     1671.30     1719.21     20.46 o 
   6 -13   5      401.80      396.74     10.05 o 
   7 -13   5       12.23       12.74      6.81 o 
   8 -13   5      666.36      658.33     14.18 o 
   9 -13   5      353.35      366.40     15.04 o 
  -8 -12   5      190.19      179.02      7.97 o 
  -7 -12   5      352.13      351.35      9.19 o 
  -6 -12   5      449.27      457.35     10.34 o 
  -5 -12   5       13.30       18.96      5.33 o 
  -4 -12   5       30.45       52.15      5.99 o 
  -3 -12   5      104.41      104.67      6.21 o 
  -2 -12   5      883.23      914.12     13.24 o 
  -1 -12   5     2286.29     2286.00     21.91 o 
   0 -12   5      833.21      753.17     11.95 o 
   1 -12   5        4.34        7.21      5.19 o 
   2 -12   5        3.96        1.55      4.71 o 
   3 -12   5     1361.02     1377.86     17.07 o 
   4 -12   5     1669.06     1654.54     21.96 o 
   5 -12   5     1317.61     1259.96     15.34 o 
   6 -12   5       47.53       58.57      4.99 o 
   7 -12   5       14.66       18.18      5.23 o 
   8 -12   5      421.34      454.03     11.69 o 
   9 -12   5      314.31      300.17     11.44 o 
  10 -12   5      301.99      323.23     10.20 o 
  -9 -11   5      118.10      112.31     10.15 o 
  -8 -11   5      499.48      509.72     10.38 o 
  -7 -11   5     1060.94     1219.59     17.13 o 
  -6 -11   5     1295.59     1230.57     15.28 o 
  -5 -11   5       78.12      102.76      5.89 o 
  -4 -11   5        8.43       -0.09      4.17 o 
  -3 -11   5      515.55      576.97     12.53 o 
  -2 -11   5      250.27      227.28      6.78 o 
  -1 -11   5     1358.06     1453.16     14.82 o 
   0 -11   5        7.77       -7.07      4.09 o 
   1 -11   5      940.87      899.89     12.63 o 
   2 -11   5      319.34      313.35      8.84 o 
   3 -11   5      519.45      490.24      9.07 o 
   4 -11   5     2046.55     2074.82     20.50 o 
   5 -11   5      637.98      616.48     10.24 o 
   6 -11   5       34.31       49.51      4.54 o 
   7 -11   5      764.84      791.93     12.30 o 
   8 -11   5      649.77      649.74     11.41 o 
   9 -11   5      582.48      661.07     15.92 o 
  10 -11   5       92.42       99.18      6.99 o 
  11 -11   5        0.79        0.35      5.71 o 
 -10 -10   5        0.00       -6.93      4.77 o 
  -9 -10   5       92.89      100.99      6.19 o 
  -8 -10   5      409.35      436.83      9.00 o 
  -7 -10   5      836.02      845.66     11.60 o 
  -6 -10   5      791.30      814.33     12.02 o 
  -5 -10   5      269.44      262.32      8.02 o 
  -4 -10   5     1733.21     1615.97     20.85 o 
  -3 -10   5     1916.07     1930.14     20.36 o 
  -2 -10   5      479.72      451.79      8.59 o 
  -1 -10   5      141.86      141.56      5.05 o 
   0 -10   5      251.26      242.53      7.11 o 
   1 -10   5      244.31      218.81      6.46 o 
   2 -10   5      779.79      780.27     10.83 o 
   3 -10   5     5121.96     4914.61     40.02 o 
   4 -10   5     2387.12     2382.01     19.93 o 
   5 -10   5      637.27      626.39      8.61 o 
   6 -10   5      135.77      151.94      5.12 o 
   7 -10   5      895.63      874.70     11.14 o 
   8 -10   5      780.92      846.99     11.98 o 
   9 -10   5      260.06      293.07      7.92 o 
  10 -10   5        1.03       -8.75      4.45 o 
  11 -10   5       11.01       -0.76      5.40 o 
 -11  -9   5       46.73       22.44      6.13 o 
 -10  -9   5       72.80       71.53      5.72 o 
  -9  -9   5       42.22       42.32      4.99 o 
  -8  -9   5     1837.83     1834.67     18.67 o 
  -7  -9   5     1283.78     1236.78     13.84 o 
  -6  -9   5      595.87      605.84     11.24 o 
  -5  -9   5      101.19      136.83      5.63 o 
  -4  -9   5      903.51      884.71     11.31 o 
  -3  -9   5     2765.74     2820.80     23.31 o 
  -2  -9   5      551.83      616.02      8.75 o 
  -1  -9   5      257.80      247.02      7.01 o 
   0  -9   5      368.43      388.52      7.46 o 
   1  -9   5       10.54       -0.82      3.11 o 
   2  -9   5     1017.54     1072.07     11.63 o 
   3  -9   5      517.13      533.28      7.42 o 
   4  -9   5      390.20      362.16      7.45 o 
   5  -9   5      254.82      288.37      6.81 o 
   6  -9   5      120.52       96.64      4.42 o 
   7  -9   5      466.46      469.46      7.57 o 
   8  -9   5      592.47      601.50      8.76 o 
   9  -9   5      464.65      454.46      8.06 o 
  10  -9   5        5.57        4.12      4.21 o 
  11  -9   5        1.98       -6.18      4.35 o 
  12  -9   5        0.23       -4.46      4.78 o 
 -11  -8   5       14.04       17.16      4.96 o 
 -10  -8   5      212.40      205.07      7.28 o 
  -9  -8   5     1146.77     1109.54     14.25 o 
  -8  -8   5     1008.96     1010.47     13.58 o 
  -7  -8   5     3376.79     3263.26     28.97 o 
  -6  -8   5      259.78      276.72      7.29 o 
  -5  -8   5      703.36      749.07     10.87 o 
  -4  -8   5     1752.05     1688.81     15.20 o 
  -3  -8   5     4192.90     4264.17     33.71 o 
  -2  -8   5     1842.94     1899.62     18.39 o 
  -1  -8   5       15.20       15.22      3.11 o 
   0  -8   5       74.96       44.43      3.28 o 
   1  -8   5      949.10      894.49     10.58 o 
   2  -8   5       68.41       53.17      3.52 o 
   3  -8   5     1306.68     1304.94     11.93 o 
   4  -8   5     1657.65     1632.99     13.53 o 
   5  -8   5       93.90       76.98      3.56 o 
   6  -8   5      123.48      116.30      3.87 o 
   7  -8   5     1407.45     1428.05     12.98 o 
   8  -8   5     1071.61     1064.73     10.72 o 
   9  -8   5       16.90       21.99      3.86 o 
  10  -8   5       16.08       24.55      4.08 o 
  11  -8   5        7.34       12.96      4.11 o 
  12  -8   5        2.94       -0.71      4.50 o 
 -12  -7   5        6.66        7.16      5.09 o 
 -11  -7   5       70.48       67.57      5.50 o 
 -10  -7   5        4.25        0.60      4.24 o 
  -9  -7   5     1638.84     1637.79     17.51 o 
  -8  -7   5      723.23      719.75      9.94 o 
  -7  -7   5     1270.53     1276.43     12.73 o 
  -6  -7   5      439.01      416.01      7.00 o 
  -5  -7   5     1993.43     2043.69     19.23 o 
  -4  -7   5     3564.78     3573.80     29.10 o 
  -3  -7   5     4650.11     4757.75     39.33 o 
  -2  -7   5     3100.21     3143.43     28.97 o 
  -1  -7   5      595.67      660.67      7.78 o 
   0  -7   5       47.72       62.31      3.36 o 
   1  -7   5     1571.45     1586.76     14.91 o 
   2  -7   5      986.27      912.12     10.94 o 
   3  -7   5     1234.14     1103.35     10.15 o 
   4  -7   5     1474.54     1563.47     11.60 o 
   5  -7   5       22.17       34.13      2.91 o 
   6  -7   5       73.27       67.21      4.13 o 
   7  -7   5     1422.84     1463.44     13.05 o 
   8  -7   5      238.93      238.48      5.37 o 
   9  -7   5        3.05        5.43      3.59 o 
  10  -7   5        8.56        1.39      3.85 o 
  11  -7   5       46.06       38.39      4.69 o 
  12  -7   5      397.62      418.54      9.97 o 
 -12  -6   5       25.07       15.34      7.12 o 
 -11  -6   5        0.21       -1.68      3.90 o 
 -10  -6   5      564.00      582.97      9.47 o 
  -9  -6   5      498.33      470.63      8.32 o 
  -8  -6   5     1025.69     1082.59     10.73 o 
  -7  -6   5     1010.61     1070.29      9.95 o 
  -6  -6   5      119.63       83.46      3.66 o 
  -5  -6   5      351.15      308.73      6.63 o 
  -4  -6   5     5176.05     5431.41     39.31 o 
  -3  -6   5      365.60      379.98      9.38 o 
  -2  -6   5      161.55      121.65      3.48 o 
  -1  -6   5     1014.96     1067.90     11.53 o 
   0  -6   5      231.44      281.28      5.68 o 
   1  -6   5     1143.31     1101.24     10.60 o 
   2  -6   5     2189.37     2237.72     17.61 o 
   3  -6   5     1490.75     1350.87     10.88 o 
   4  -6   5      828.39      799.92      7.79 o 
   5  -6   5       26.03       22.69      2.66 o 
   6  -6   5      136.37      140.58      4.26 o 
   7  -6   5      788.36      747.13      8.56 o 
   8  -6   5      369.40      397.60      6.47 o 
   9  -6   5        0.37       -1.60      3.06 o 
  10  -6   5        0.73        5.79      3.68 o 
  11  -6   5       31.66       27.20      4.10 o 
  12  -6   5      569.33      612.34     12.30 o 
  13  -6   5      219.68      199.25      8.62 o 
 -13  -5   5        9.13        5.12      5.30 o 
 -12  -5   5        3.58        0.68      4.30 o 
 -11  -5   5       92.20       81.00      5.56 o 
 -10  -5   5     1752.79     1653.43     15.60 o 
  -9  -5   5     3404.30     3367.70     26.09 o 
  -8  -5   5     2259.62     2260.37     18.53 o 
  -7  -5   5     2707.23     2746.21     21.14 o 
  -6  -5   5      447.09      441.04      5.60 o 
  -5  -5   5     2072.66     1961.51     16.36 o 
  -4  -5   5     6528.22     6670.21     52.73 o 
  -3  -5   5     3313.00     3007.42     23.79 o 
  -2  -5   5       58.80      106.80      3.09 o 
  -1  -5   5      570.85      739.93      8.51 o 
   0  -5   5     4769.07     4961.23     38.73 o 
   1  -5   5     2092.21     2173.19     17.26 o 
   2  -5   5     3594.40     3477.28     23.03 o 
   3  -5   5     4951.88     5281.83     35.47 o 
   4  -5   5     1558.43     1635.31     11.70 o 
   5  -5   5       41.25       27.81      2.65 o 
   6  -5   5     2874.58     2762.28     20.25 o 
   7  -5   5     2990.01     3023.40     21.72 o 
   8  -5   5     1788.20     1708.38     14.11 o 
   9  -5   5      476.79      481.41      7.27 o 
  10  -5   5       12.57       21.38      4.14 o 
  11  -5   5      281.10      296.70      7.70 o 
  12  -5   5      214.72      234.42      8.04 o 
  13  -5   5      310.54      341.55     13.67 o 
 -13  -4   5       71.78       65.05      7.34 o 
 -12  -4   5        9.37       -2.30      4.16 o 
 -11  -4   5      576.58      538.30      9.12 o 
 -10  -4   5     1925.11     1898.67     16.90 o 
  -9  -4   5     1855.68     1999.80     16.44 o 
  -8  -4   5     1849.07     1834.72     14.94 o 
  -7  -4   5      611.22      660.29      7.35 o 
  -6  -4   5      627.68      691.74      7.06 o 
  -5  -4   5    10181.29    10556.21     64.54 o 
  -4  -4   5     6573.45     6918.86     44.52 o 
  -3  -4   5     3773.43     4449.66     28.92 o 
  -2  -4   5     2914.92     3241.29     28.90 o 
  -1  -4   5     2720.34     2674.53     21.62 o 
   0  -4   5      706.47      737.06      7.71 o 
   1  -4   5       20.72        6.23      1.76 o 
   2  -4   5     4617.41     4691.44     32.27 o 
   3  -4   5    10122.86    10800.43     69.80 o 
   4  -4   5       66.66       50.38      2.79 o 
   5  -4   5        5.20       15.61      2.39 o 
   6  -4   5     3725.71     3608.71     27.23 o 
   7  -4   5     1727.74     1671.68     15.41 o 
   8  -4   5       18.74       18.25      3.31 o 
   9  -4   5      172.62      162.09      4.62 o 
  10  -4   5      148.59      155.47      5.46 o 
  11  -4   5     1055.51     1074.04     13.48 o 
  12  -4   5      253.79      219.06      7.81 o 
  13  -4   5      318.83      361.72     10.57 o 
 -13  -3   5        0.05        5.10      4.93 o 
 -12  -3   5       14.42        2.22      4.47 o 
 -11  -3   5      782.11      775.38     12.34 o 
 -10  -3   5     3086.64     2960.83     21.72 o 
  -9  -3   5      505.09      595.33      7.70 o 
  -8  -3   5     3262.90     3323.78     23.75 o 
  -7  -3   5      243.09      243.69      4.33 o 
  -6  -3   5      539.70      478.98      5.33 o 
  -5  -3   5    10748.89    10391.16     60.78 o 
  -4  -3   5     2397.47     2256.65     16.55 o 
  -3  -3   5     1812.80     1709.13     14.22 o 
  -2  -3   5     1804.29     1808.72     16.01 o 
  -1  -3   5      181.29      190.17      3.53 o 
   0  -3   5     7212.16     7308.35     55.06 o 
   1  -3   5    13872.89    13715.30     83.32 o 
   2  -3   5    11067.70    11038.34     76.52 o 
   3  -3   5      595.30      831.60      7.83 o 
   4  -3   5     3357.36     3708.14     29.73 o 
   5  -3   5     4732.23     4735.58     34.15 o 
   6  -3   5     6513.54     6415.56     48.07 o 
   7  -3   5     3962.78     4013.87     33.75 o 
   8  -3   5      317.88      318.43      6.94 o 
   9  -3   5      182.51      191.84      5.26 o 
  10  -3   5      878.04      874.39     10.64 o 
  11  -3   5     1247.21     1247.37     15.73 o 
  12  -3   5      338.63      350.35      9.26 o 
  13  -3   5       58.01       44.79      7.21 o 
 -14  -2   5      116.93      102.56      8.02 o 
 -13  -2   5      155.04      159.99      8.41 o 
 -12  -2   5      153.62      140.72      6.48 o 
 -11  -2   5     1392.01     1405.32     16.89 o 
 -10  -2   5      596.56      615.62      8.90 o 
  -9  -2   5      917.15      949.06     10.40 o 
  -8  -2   5      458.78      482.80      5.75 o 
  -7  -2   5      676.00      698.28      6.68 o 
  -6  -2   5     5215.40     5329.91     35.53 o 
  -5  -2   5     9177.69     9528.21     59.05 o 
  -4  -2   5     2260.19     2156.55     18.35 o 
  -3  -2   5      759.05      861.98      7.85 o 
  -2  -2   5     1357.74     1289.24     13.38 o 
  -1  -2   5     2854.56     3021.79     32.77 o 
   0  -2   5      575.71      705.24      6.74 o 
   1  -2   5     4279.48     4676.83     41.39 o 
   2  -2   5     8210.84     8682.89     73.47 o 
   3  -2   5        5.17        9.99      3.14 o 
   4  -2   5       11.08        5.86      2.40 o 
   5  -2   5     7395.28     7567.52     55.35 o 
   6  -2   5     6450.66     6632.52     58.98 o 
   7  -2   5     3581.14     3602.16     48.25 o 
   8  -2   5        2.06        2.92      4.15 o 
   9  -2   5      243.89      230.68      6.28 o 
  10  -2   5      249.10      218.64      7.07 o 
  11  -2   5       62.59       55.47      6.15 o 
  12  -2   5      272.09      260.26      8.98 o 
  13  -2   5      262.86      224.06      9.55 o 
 -14  -1   5        0.42       -1.74      5.62 o 
 -13  -1   5      295.92      278.30      9.39 o 
 -12  -1   5      736.05      731.33     12.13 o 
 -11  -1   5     2367.01     2177.71     21.45 o 
 -10  -1   5      280.74      338.75      9.59 o 
  -9  -1   5      982.72      908.58     10.37 o 
  -8  -1   5        4.46        5.34      2.38 o 
  -7  -1   5     3606.25     3603.76     24.09 o 
  -6  -1   5     8637.18     8782.45     57.04 o 
  -5  -1   5     6137.53     5921.47     48.67 o 
  -4  -1   5      533.91      447.99      4.59 o 
  -3  -1   5     5142.09     5444.83     54.71 o 
  -2  -1   5      618.12      612.90      5.99 o 
  -1  -1   5      315.16      289.17      4.17 o 
   0  -1   5     2528.46     2491.99     26.66 o 
   1  -1   5      553.11      444.26      5.25 o 
   2  -1   5    14800.22    14818.19    101.10 o 
   3  -1   5     1216.40     1386.25     12.54 o 
   4  -1   5       86.95       46.34      2.68 o 
   5  -1   5    10812.46    11296.20     80.61 o 
   6  -1   5     4402.02     4479.82     33.15 o 
   7  -1   5     1085.74      976.69     10.72 o 
   8  -1   5     1325.59     1185.50     12.95 o 
   9  -1   5      254.86      288.60      7.08 o 
  10  -1   5      786.97      756.67     10.89 o 
  11  -1   5      534.61      509.77     13.50 o 
  12  -1   5      719.26      741.53     13.65 o 
  13  -1   5      386.41      377.66     11.05 o 
 -14   0   5        1.86       -2.67      5.50 o 
 -13   0   5      185.29      179.95      7.95 o 
 -12   0   5     1053.92     1011.47     13.35 o 
 -11   0   5     1251.81     1244.79     13.87 o 
 -10   0   5     1170.52     1220.60     12.71 o 
  -9   0   5      363.17      388.43      6.31 o 
  -8   0   5       65.39       87.63      3.00 o 
  -7   0   5     3141.65     3108.67     23.92 o 
  -6   0   5     9077.22     9044.24     56.68 o 
  -5   0   5      156.12      127.67      2.75 o 
  -4   0   5     1124.13     1231.98     14.19 o 
  -3   0   5      776.44      763.70     10.47 o 
  -2   0   5     1643.86     1660.06     13.88 o 
  -1   0   5    20196.68    21400.83    187.32 o 
   0   0   5       16.68       13.59      2.63 o 
   1   0   5     2504.95     2654.66     22.17 o 
   2   0   5      216.57      150.46      3.82 o 
   3   0   5      678.63      610.04      6.83 o 
   4   0   5     3268.29     3326.07     24.41 o 
   5   0   5     7836.14     8110.99     62.58 o 
   6   0   5     5445.12     5300.42     36.68 o 
   7   0   5      465.82      330.14      6.52 o 
   8   0   5       21.34       14.09      3.40 o 
   9   0   5      712.62      679.52      9.21 o 
  10   0   5     1136.88     1098.84     12.22 o 
  11   0   5      872.94      878.11     15.21 o 
  12   0   5      566.04      507.94     12.47 o 
 -14   1   5       21.23       12.70      5.54 o 
 -13   1   5        1.16       -8.65      4.32 o 
 -12   1   5       87.74       88.54      5.62 o 
 -11   1   5        6.78        8.82      3.26 o 
 -10   1   5     1228.39     1214.47     12.14 o 
  -9   1   5       68.59       67.96      2.93 o 
  -8   1   5       24.40       26.37      2.15 o 
  -7   1   5     3427.00     3398.78     22.99 o 
  -6   1   5     4780.92     4837.82     34.40 o 
  -5   1   5     1468.47     1437.70     15.33 o 
  -4   1   5       63.40       71.83      4.53 o 
  -3   1   5     4362.47     4545.29     46.71 o 
  -2   1   5     1468.95     1404.86     11.58 o 
  -1   1   5      789.76      812.11      9.73 o 
   0   1   5     5894.56     6093.19     66.83 o 
   1   1   5     1594.03     1407.31     13.82 o 
   2   1   5      337.15      379.75      5.67 o 
   3   1   5      836.71      926.65     11.83 o 
   4   1   5    12566.99    13553.13     98.51 o 
   5   1   5     5725.59     5553.89     43.32 o 
   6   1   5     5661.54     5677.98     48.19 o 
   7   1   5      859.65      829.18     10.26 o 
   8   1   5      156.68      129.07      5.75 o 
   9   1   5     1580.74     1548.17     15.37 o 
  10   1   5      783.03      806.88     11.22 o 
  11   1   5      621.70      648.53     11.65 o 
  12   1   5      393.12      383.20     12.57 o 
 -14   2   5      136.74      126.98      8.76 o 
 -13   2   5      211.50      191.37      8.79 o 
 -12   2   5      184.45      164.80      6.03 o 
 -11   2   5      207.43      224.17      5.75 o 
 -10   2   5        5.33        3.83      2.79 o 
  -9   2   5      139.79      128.51      3.52 o 
  -8   2   5       79.74       75.34      2.54 o 
  -7   2   5     2622.43     2606.50     17.09 o 
  -6   2   5     6433.79     6485.94     45.46 o 
  -5   2   5     3212.18     3399.04     28.10 o 
  -4   2   5     2257.62     2399.79     21.33 o 
  -3   2   5     6217.21     6255.95     51.83 o 
  -2   2   5      756.55      744.26      7.49 o 
  -1   2   5     1682.44     1739.02     13.41 o 
   0   2   5      807.60      809.67      8.65 o 
   1   2   5     1244.36     1298.77     10.56 o 
   2   2   5        1.49       15.59      2.28 o 
   3   2   5     2897.89     3157.77     22.68 o 
   4   2   5     4320.32     4514.61     30.35 o 
   5   2   5     4120.75     4114.32     29.75 o 
   6   2   5      451.81      464.87      7.08 o 
   7   2   5      123.40      121.68      4.73 o 
   8   2   5     1337.87     1179.73     13.23 o 
   9   2   5      118.56      142.46      5.36 o 
  10   2   5     1031.35     1044.77     14.14 o 
  11   2   5      484.93      464.66     10.24 o 
  12   2   5      537.97      566.04     11.47 o 
 -14   3   5      185.42      219.07     13.19 o 
 -13   3   5      388.66      382.69      9.13 o 
 -12   3   5      372.27      346.38      8.33 o 
 -11   3   5       76.66       96.95      4.47 o 
 -10   3   5      276.50      240.46      5.36 o 
  -9   3   5     1004.11      962.47      9.02 o 
  -8   3   5       34.07       29.08      2.11 o 
  -7   3   5     1356.90     1263.55      9.80 o 
  -6   3   5     3749.83     3637.97     26.82 o 
  -5   3   5        0.92        2.90      1.43 o 
  -4   3   5       90.95       53.50      2.29 o 
  -3   3   5     4196.46     4306.81     29.30 o 
  -2   3   5     5428.34     5608.52     54.19 o 
  -1   3   5     5376.82     5351.98     61.59 o 
   0   3   5     3065.80     3267.14     26.46 o 
   1   3   5     6446.85     7054.71     53.84 o 
   2   3   5      285.08      299.90      5.07 o 
   3   3   5     3440.63     3340.88     26.43 o 
   4   3   5     5238.01     5165.42     34.57 o 
   5   3   5     5393.49     5480.35     36.92 o 
   6   3   5        0.37       -5.29      2.80 o 
   7   3   5       13.38       13.30      3.21 o 
   8   3   5      463.84      514.82      8.22 o 
   9   3   5      330.41      340.17      7.56 o 
  10   3   5      839.44      869.82     12.97 o 
  11   3   5      129.82      131.74      7.05 o 
  12   3   5      163.45      171.94      7.23 o 
 -14   4   5       45.84       36.20      7.22 o 
 -13   4   5      225.67      242.69      9.08 o 
 -12   4   5      200.25      202.97      6.50 o 
 -11   4   5      350.57      329.01      7.04 o 
 -10   4   5      859.98      833.86      9.63 o 
  -9   4   5       63.04       41.40      3.06 o 
  -8   4   5      493.37      438.30      5.69 o 
  -7   4   5     2893.68     2760.90     18.19 o 
  -6   4   5      764.75      644.39      6.30 o 
  -5   4   5       48.86       37.73      2.01 o 
  -4   4   5     2906.22     3001.61     20.07 o 
  -3   4   5     2876.85     3030.01     20.05 o 
  -2   4   5     4960.91     5125.09     38.66 o 
  -1   4   5      289.62      329.93      5.28 o 
   0   4   5      262.39      418.12      5.95 o 
   1   4   5     1729.17     1859.40     14.23 o 
   2   4   5      966.17      876.33      8.35 o 
   3   4   5      294.08      336.31      5.45 o 
   4   4   5     4945.60     4523.26     33.51 o 
   5   4   5      610.66      657.98      8.01 o 
   6   4   5       87.02       71.18      3.92 o 
   7   4   5     1691.11     1769.97     15.72 o 
   8   4   5     2093.71     2117.17     18.94 o 
   9   4   5     2264.72     2230.24     20.43 o 
  10   4   5      174.90      168.54      6.50 o 
  11   4   5       84.01       90.53      6.50 o 
 -14   5   5      133.67      131.98      8.44 o 
 -13   5   5      204.43      219.01     14.03 o 
 -12   5   5       95.98       90.82      5.35 o 
 -11   5   5      405.61      356.30      7.26 o 
 -10   5   5      276.22      266.29      8.36 o 
  -9   5   5      189.18      191.34      4.91 o 
  -8   5   5      449.48      456.74      6.20 o 
  -7   5   5     5006.79     4733.33     30.47 o 
  -6   5   5      542.09      567.51      6.16 o 
  -5   5   5      191.12      194.83      3.92 o 
  -4   5   5     2945.14     3298.47     22.05 o 
  -3   5   5     1227.31     1082.22      9.15 o 
  -2   5   5     5108.77     5443.59     43.55 o 
  -1   5   5       22.35       24.29      2.59 o 
   0   5   5     2766.81     2906.61     24.35 o 
   1   5   5      285.49      324.62      4.99 o 
   2   5   5      973.67      817.35      8.24 o 
   3   5   5     2357.62     2329.68     17.28 o 
   4   5   5     4352.50     4354.94     28.72 o 
   5   5   5     1873.99     1834.73     16.37 o 
   6   5   5       47.96       54.24      3.67 o 
   7   5   5      186.85      195.72      5.36 o 
   8   5   5     1591.35     1604.85     15.56 o 
   9   5   5     1172.63     1232.73     13.83 o 
  10   5   5      303.21      285.35      8.47 o 
  11   5   5      184.47      188.87      8.19 o 
 -13   6   5      143.14      140.87      9.14 o 
 -12   6   5       59.36       62.12      4.51 o 
 -11   6   5       65.91       69.80      4.41 o 
 -10   6   5       26.32       22.08      3.52 o 
  -9   6   5       30.73       24.20      3.42 o 
  -8   6   5     2714.42     2780.88     21.44 o 
  -7   6   5     1516.83     1478.23     12.58 o 
  -6   6   5     1129.38     1077.86      9.42 o 
  -5   6   5      944.35      946.64      9.78 o 
  -4   6   5      295.41      254.27      5.02 o 
  -3   6   5     4606.00     4601.42     35.55 o 
  -2   6   5     1249.98     1169.52     13.15 o 
  -1   6   5      583.55      607.59      8.06 o 
   0   6   5       20.87        8.85      2.80 o 
   1   6   5      328.97      383.11      5.65 o 
   2   6   5     2367.59     2357.93     18.25 o 
   3   6   5     1288.73     1272.37     11.37 o 
   4   6   5      614.07      621.38      8.01 o 
   5   6   5      876.69      822.92     10.54 o 
   6   6   5      183.91      206.33      5.54 o 
   7   6   5      357.11      342.78      7.13 o 
   8   6   5      432.46      454.02      7.99 o 
   9   6   5      544.32      553.17     12.25 o 
  10   6   5        1.60       -2.94      5.17 o 
 -13   7   5      110.49      107.56     10.73 o 
 -12   7   5      106.18      123.97      6.75 o 
 -11   7   5        7.01       14.71      4.25 o 
 -10   7   5        2.90       -0.72      3.95 o 
  -9   7   5      529.74      529.84      8.39 o 
  -8   7   5     2917.37     2875.33     24.43 o 
  -7   7   5      584.90      593.83      9.23 o 
  -6   7   5       26.86       20.18      4.98 o 
  -5   7   5      418.46      445.39      6.30 o 
  -4   7   5      694.42      610.28      7.47 o 
  -3   7   5     2803.38     2985.98     28.11 o 
  -2   7   5        4.11        6.81      2.89 o 
  -1   7   5       49.48       48.33      3.52 o 
   0   7   5      301.97      385.26      6.94 o 
   1   7   5      250.23      209.52      5.35 o 
   2   7   5        6.09       10.55      2.98 o 
   3   7   5     2634.97     2498.47     19.91 o 
   4   7   5     2758.45     2774.24     21.03 o 
   5   7   5        3.97       -3.60      3.43 o 
   6   7   5      405.35      418.26      8.11 o 
   7   7   5     1173.09     1154.22     12.62 o 
   8   7   5      724.60      768.18     10.88 o 
   9   7   5      204.92      194.31      7.07 o 
  10   7   5       87.06       98.16      8.47 o 
 -12   8   5      165.80      162.21      8.03 o 
 -11   8   5        4.38       11.24      4.42 o 
 -10   8   5      588.67      576.36     10.81 o 
  -9   8   5      499.53      497.79      9.38 o 
  -8   8   5      346.16      346.30      9.83 o 
  -7   8   5       62.91       46.76      4.29 o 
  -6   8   5       86.76       71.85      5.52 o 
  -5   8   5       33.21       19.49      4.17 o 
  -4   8   5      806.98      804.75     14.27 o 
  -3   8   5      873.48      745.69     11.20 o 
  -2   8   5      233.82      239.03      6.17 o 
  -1   8   5      194.69      156.81      5.24 o 
   0   8   5       88.00       80.56      4.49 o 
   1   8   5      173.29      184.15      5.77 o 
   2   8   5      357.50      428.26      7.71 o 
   3   8   5     1673.28     1573.54     15.33 o 
   4   8   5      678.87      707.99      9.54 o 
   5   8   5      650.00      673.69     10.22 o 
   6   8   5      823.41      880.54     11.49 o 
   7   8   5      496.13      475.77      8.78 o 
   8   8   5     1101.35     1157.23     13.81 o 
   9   8   5        1.54        0.64      4.59 o 
 -12   9   5       70.27       50.86      7.27 o 
 -11   9   5      303.15      306.33      9.70 o 
 -10   9   5      871.54      952.83     14.35 o 
  -9   9   5      647.85      656.20     12.13 o 
  -8   9   5      696.77      758.67     13.93 o 
  -7   9   5        0.86        4.37      4.90 o 
  -6   9   5     1309.88     1286.26     16.48 o 
  -5   9   5     1258.73     1210.92     14.77 o 
  -4   9   5     4689.68     4644.30     37.84 o 
  -3   9   5      197.30      173.60      6.15 o 
  -2   9   5      228.81      196.28      7.88 o 
  -1   9   5      824.27      860.14     11.02 o 
   0   9   5       75.97       52.43      4.57 o 
   1   9   5       19.53       19.32      3.72 o 
   2   9   5     2851.41     2761.17     24.58 o 
   3   9   5      961.66      993.67     12.55 o 
   4   9   5      171.80      153.20      5.86 o 
   5   9   5      148.28      143.56      6.07 o 
   6   9   5      842.99      863.85     12.93 o 
   7   9   5      405.25      441.37     10.78 o 
   8   9   5      262.25      270.64      8.23 o 
 -11  10   5       42.44       44.22      6.54 o 
 -10  10   5       20.80       31.36      6.84 o 
  -9  10   5     1339.68     1314.08     22.85 o 
  -8  10   5     1274.95     1316.70     21.07 o 
  -7  10   5       61.90       71.61      5.89 o 
  -6  10   5      453.62      443.13     10.28 o 
  -5  10   5      485.94      460.15      9.55 o 
  -4  10   5     1299.90     1253.16     15.41 o 
  -3  10   5      126.61       67.04      5.47 o 
  -2  10   5       87.22       49.92      5.05 o 
  -1  10   5      439.17      428.23      9.21 o 
   0  10   5       22.93       37.32      4.87 o 
   1  10   5      681.38      708.88     12.07 o 
   2  10   5     1416.51     1366.24     15.76 o 
   3  10   5     1248.49     1237.32     14.80 o 
   4  10   5       53.15       47.61      5.00 o 
   5  10   5      216.78      201.42      7.37 o 
   6  10   5      593.98      559.85     11.69 o 
   7  10   5      560.32      609.38     12.79 o 
 -10  11   5       99.64      107.51      8.58 o 
  -9  11   5      796.75      835.48     16.76 o 
  -8  11   5      149.24      138.34      8.04 o 
  -7  11   5        1.45       -5.03      5.70 o 
  -6  11   5       54.98       62.84      6.09 o 
  -5  11   5     1802.92     1823.84     31.26 o 
  -4  11   5      594.54      608.53     11.89 o 
  -3  11   5       98.74       86.61      6.42 o 
  -2  11   5       54.58       48.14      5.26 o 
  -1  11   5       63.81       69.50      6.13 o 
   0  11   5      386.76      356.62      8.04 o 
   1  11   5      610.11      628.74     10.42 o 
   2  11   5     1241.07     1280.67     14.75 o 
   3  11   5      821.54      786.47     11.97 o 
   4  11   5       53.88       52.63      5.47 o 
   5  11   5      693.53      704.48     12.15 o 
   6  11   5      446.54      472.04     12.58 o 
  -9  12   5       87.91      100.26      8.09 o 
  -8  12   5      243.68      274.70     10.38 o 
  -7  12   5       93.11       93.44      7.24 o 
  -6  12   5      154.67      156.49      8.33 o 
  -5  12   5     1457.04     1495.16     19.70 o 
  -4  12   5      103.20      101.65      6.88 o 
  -3  12   5      177.35      163.89      7.81 o 
  -2  12   5        6.90       11.55      5.28 o 
  -1  12   5        5.52       -0.21      5.13 o 
   0  12   5      518.44      514.68     10.39 o 
   1  12   5      491.24      492.28      9.50 o 
   2  12   5     1069.36     1064.28     14.71 o 
   3  12   5       85.80      105.17      6.41 o 
   4  12   5      203.01      223.73      8.01 o 
   5  12   5      393.06      379.37     10.06 o 
  -8  13   5       98.34      123.02     10.24 o 
  -7  13   5       32.24       48.22      7.10 o 
  -6  13   5      742.34      738.82     19.06 o 
  -5  13   5      797.52      839.26     15.19 o 
  -4  13   5      284.68      288.52     11.67 o 
  -3  13   5        7.05        4.89      5.34 o 
  -2  13   5       49.15       52.80      6.50 o 
  -1  13   5       91.55      133.78      7.95 o 
   0  13   5      505.43      492.78     11.23 o 
   1  13   5      310.50      325.64      9.24 o 
   2  13   5      379.12      378.03      9.83 o 
   3  13   5       74.84       72.58      6.39 o 
  -5  14   5      294.64      277.32     10.24 o 
  -4  14   5       30.36       34.91      6.08 o 
  -3  14   5       31.06       24.73      8.22 o 
  -2  14   5       50.08       56.36      6.90 o 
  -1  14   5      590.03      661.99     16.75 o 
   0  14   5      296.83      300.27      9.92 o 
  -1 -16   6      474.67      457.77     18.46 o 
   0 -16   6       60.12       69.36      6.63 o 
   1 -16   6       42.50       44.07      6.14 o 
   2 -16   6      107.06       89.66      6.91 o 
   3 -16   6      280.19      289.50     10.17 o 
   4 -16   6     1019.40     1006.08     20.55 o 
  -4 -15   6     1414.38     1393.99     30.91 o 
  -3 -15   6      399.45      427.08     15.61 o 
  -2 -15   6      351.59      346.01     11.30 o 
  -1 -15   6      234.37      223.24      8.57 o 
   0 -15   6       17.07       20.09      5.54 o 
   1 -15   6       13.92       19.20      5.36 o 
   2 -15   6        4.88        2.35      5.26 o 
   3 -15   6      646.06      680.15     13.41 o 
   4 -15   6      765.71      761.70     15.34 o 
   5 -15   6       18.59        9.50      5.86 o 
   6 -15   6       27.00       39.15      6.87 o 
  -6 -14   6        4.32       -3.12      5.51 o 
  -5 -14   6      421.65      444.59     11.26 o 
  -4 -14   6     2012.11     2059.09     26.68 o 
  -3 -14   6       45.08       64.04      6.14 o 
  -2 -14   6      928.60      915.98     16.01 o 
  -1 -14   6        8.39       12.92      5.22 o 
   0 -14   6        3.85        8.90      5.13 o 
   1 -14   6       44.28       46.97      5.62 o 
   2 -14   6       40.55       46.34      6.10 o 
   3 -14   6     1057.82     1020.59     18.07 o 
   4 -14   6      941.37      964.90     14.21 o 
   5 -14   6       54.64       54.60      6.56 o 
   6 -14   6      103.45      125.98      8.52 o 
   7 -14   6      830.75      896.13     17.85 o 
   8 -14   6      526.76      537.93     13.32 o 
  -7 -13   6      365.29      348.34     10.21 o 
  -6 -13   6       43.28       50.52      6.45 o 
  -5 -13   6      413.88      415.02     19.40 o 
  -4 -13   6      620.78      678.76     12.23 o 
  -3 -13   6      211.77      203.47      7.62 o 
  -2 -13   6      261.41      295.88      9.36 o 
  -1 -13   6      154.24      191.71      7.34 o 
   0 -13   6       14.31       10.27      4.83 o 
   1 -13   6      422.31      396.93      9.63 o 
   2 -13   6       98.64      106.95      6.15 o 
   3 -13   6     1504.76     1438.89     17.06 o 
   4 -13   6      398.15      424.47     10.28 o 
   5 -13   6        4.83        8.59      5.09 o 
   6 -13   6      454.53      513.72     12.34 o 
   7 -13   6      721.85      746.88     14.49 o 
   8 -13   6      232.19      227.31      9.54 o 
   9 -13   6       52.10       56.09      7.31 o 
  -8 -12   6      365.13      347.66      9.42 o 
  -7 -12   6        4.21        0.29      4.45 o 
  -6 -12   6       27.64       25.12      4.91 o 
  -5 -12   6     1036.23     1069.69     17.29 o 
  -4 -12   6      623.43      640.31     12.31 o 
  -3 -12   6     1723.89     1568.30     19.74 o 
  -2 -12   6      585.73      615.43     11.12 o 
  -1 -12   6       29.53       37.73      4.96 o 
   0 -12   6     1268.66     1294.46     16.16 o 
   1 -12   6     1951.52     1908.10     20.66 o 
   2 -12   6     1924.42     1920.86     20.87 o 
   3 -12   6     2266.17     2264.10     23.78 o 
   4 -12   6        0.28        1.76      4.06 o 
   5 -12   6        4.29        2.64      4.26 o 
   6 -12   6      299.15      309.98      8.30 o 
   7 -12   6      813.09      814.91     12.77 o 
   8 -12   6      473.57      475.98     13.45 o 
   9 -12   6      206.01      184.20      8.17 o 
  10 -12   6        3.78        6.62      5.68 o 
  -9 -11   6      596.77      594.71     11.83 o 
  -8 -11   6      773.36      762.30     14.82 o 
  -7 -11   6      100.14      112.20      5.75 o 
  -6 -11   6       21.03       24.06      5.34 o 
  -5 -11   6     2038.55     2017.92     24.08 o 
  -4 -11   6      260.96      289.08      7.77 o 
  -3 -11   6     1240.94     1367.32     17.07 o 
  -2 -11   6      260.75      241.31      6.90 o 
  -1 -11   6      159.94      203.07      6.03 o 
   0 -11   6      108.10      118.96      5.78 o 
   1 -11   6       47.07       54.24      5.20 o 
   2 -11   6     6492.41     6423.18     57.80 o 
   3 -11   6      829.99      850.39     11.00 o 
   4 -11   6        0.07        1.48      3.84 o 
   5 -11   6      159.53      157.18      5.76 o 
   6 -11   6      787.90      726.89     10.82 o 
   7 -11   6      206.74      201.00      7.66 o 
   8 -11   6        7.87        4.40      4.68 o 
   9 -11   6        6.55       -1.73      4.59 o 
  10 -11   6        3.46        2.55      5.02 o 
 -10 -10   6       51.76       38.57      5.49 o 
  -9 -10   6     1434.55     1402.15     16.93 o 
  -8 -10   6      693.34      686.49     10.75 o 
  -7 -10   6      200.19      206.02      6.60 o 
  -6 -10   6      646.04      614.00     17.15 o 
  -5 -10   6     1829.57     1710.76     18.65 o 
  -4 -10   6      253.15      240.50      7.75 o 
  -3 -10   6      282.18      309.33      7.76 o 
  -2 -10   6       87.65       49.62      4.04 o 
  -1 -10   6      183.80      196.87      6.16 o 
   0 -10   6      418.89      390.31      8.09 o 
   1 -10   6     3188.18     3223.74     28.05 o 
   2 -10   6     5630.03     5568.75     42.71 o 
   3 -10   6        1.35       -0.12      4.34 o 
   4 -10   6       20.17       19.20      3.57 o 
   5 -10   6     1923.48     1872.70     16.44 o 
   6 -10   6     1464.77     1519.16     15.46 o 
   7 -10   6      403.30      426.02     11.17 o 
   8 -10   6      356.77      386.10      8.11 o 
   9 -10   6        3.87        9.33      4.45 o 
  10 -10   6        0.39        1.64      4.69 o 
  11 -10   6       61.31       49.86      5.69 o 
 -11  -9   6        2.33       -7.21      4.74 o 
 -10  -9   6     1137.22     1165.14     15.40 o 
  -9  -9   6     1578.05     1576.06     18.98 o 
  -8  -9   6      853.25      875.99     11.23 o 
  -7  -9   6       18.83        9.45      4.39 o 
  -6  -9   6     1758.70     1650.30     17.03 o 
  -5  -9   6     1972.83     2021.11     20.47 o 
  -4  -9   6     2538.95     2427.30     20.09 o 
  -3  -9   6      198.30      212.19      9.84 o 
  -2  -9   6      102.67      110.58      4.92 o 
  -1  -9   6     1273.10     1396.26     14.56 o 
   0  -9   6      253.49      226.15      5.78 o 
   1  -9   6     3315.99     3183.40     27.38 o 
   2  -9   6      202.42      211.47      7.40 o 
   3  -9   6      548.78      559.87      8.00 o 
   4  -9   6        1.77        2.63      3.16 o 
   5  -9   6     1366.23     1382.47     12.50 o 
   6  -9   6     1371.50     1366.55     12.53 o 
   7  -9   6      451.05      440.86      7.71 o 
   8  -9   6        1.93       -0.64      3.47 o 
   9  -9   6       79.82       60.25      4.54 o 
  10  -9   6        6.96        4.78      3.90 o 
  11  -9   6      370.57      353.18      9.20 o 
 -11  -8   6       68.33       64.15      5.64 o 
 -10  -8   6     3113.34     3075.46     28.43 o 
  -9  -8   6     1048.98     1057.05     14.02 o 
  -8  -8   6      408.80      398.70      8.42 o 
  -7  -8   6     1455.45     1436.97     14.02 o 
  -6  -8   6     3966.54     3853.92     31.89 o 
  -5  -8   6     2668.05     2643.97     26.30 o 
  -4  -8   6     2069.67     2002.29     16.84 o 
  -3  -8   6        1.80       -3.73      3.00 o 
  -2  -8   6     1361.71     1456.18     19.67 o 
  -1  -8   6     1247.42     1270.26     12.31 o 
   0  -8   6     2009.31     1939.76     22.03 o 
   1  -8   6     2559.22     2417.77     22.77 o 
   2  -8   6     5347.11     5209.71     42.26 o 
   3  -8   6      257.68      255.15      5.23 o 
   4  -8   6      548.37      554.52      7.14 o 
   5  -8   6     2949.52     2970.19     22.12 o 
   6  -8   6     1496.45     1390.51     11.40 o 
   7  -8   6      292.68      358.43      6.09 o 
   8  -8   6      574.89      549.74      7.76 o 
   9  -8   6       88.88       80.86      4.68 o 
  10  -8   6      144.54      138.20      5.49 o 
  11  -8   6      433.60      459.88      8.83 o 
  12  -8   6      363.30      371.82      9.46 o 
 -12  -7   6        2.43       -2.21      5.40 o 
 -11  -7   6      699.43      732.31     11.94 o 
 -10  -7   6      961.05      887.43     12.50 o 
  -9  -7   6     1683.29     1687.81     17.86 o 
  -8  -7   6      284.64      231.86      6.59 o 
  -7  -7   6      374.10      452.99      7.35 o 
  -6  -7   6     3428.92     3428.89     27.25 o 
  -5  -7   6     3349.61     3635.65     33.60 o 
  -4  -7   6     1842.39     1852.91     16.86 o 
  -3  -7   6      115.04      108.45      4.75 o 
  -2  -7   6     1817.94     1824.12     15.97 o 
  -1  -7   6      836.84      682.67      7.87 o 
   0  -7   6     1053.59     1014.90     10.80 o 
   1  -7   6     2198.60     2199.46     18.58 o 
   2  -7   6     3469.96     3465.76     26.09 o 
   3  -7   6       14.23        8.80      2.48 o 
   4  -7   6     1199.51     1143.50      9.39 o 
   5  -7   6     3159.27     3186.34     23.12 o 
   6  -7   6     1690.11     1624.28     13.40 o 
   7  -7   6        0.59        3.38      2.95 o 
   8  -7   6        0.08       -5.27      2.80 o 
   9  -7   6      533.19      554.89     10.11 o 
  10  -7   6      461.51      423.12      8.08 o 
  11  -7   6      173.91      183.65      6.49 o 
  12  -7   6      276.18      278.10      8.65 o 
 -12  -6   6      177.27      173.87      7.62 o 
 -11  -6   6      212.26      236.03      6.91 o 
 -10  -6   6      595.18      601.65      9.62 o 
  -9  -6   6      415.02      421.18     10.42 o 
  -8  -6   6       15.52       13.72      3.37 o 
  -7  -6   6     1206.86     1202.04     13.68 o 
  -6  -6   6     6568.79     6632.94     43.70 o 
  -5  -6   6     3097.69     3112.58     26.99 o 
  -4  -6   6      297.47      338.81      6.50 o 
  -3  -6   6      192.44      172.37      3.85 o 
  -2  -6   6       25.90       32.67      2.61 o 
  -1  -6   6       92.67      175.89      4.35 o 
   0  -6   6     1651.26     1518.82     13.95 o 
   1  -6   6     1805.25     1681.44     13.24 o 
   2  -6   6     1596.84     1551.73     11.99 o 
   3  -6   6      829.91      886.89      7.92 o 
   4  -6   6     3950.72     4015.20     25.02 o 
   5  -6   6     2207.27     1958.64     14.82 o 
   6  -6   6     2257.70     2307.79     17.96 o 
   7  -6   6      239.12      204.18      6.86 o 
   8  -6   6       84.85       61.91      3.77 o 
   9  -6   6      646.49      637.16      8.40 o 
  10  -6   6     1476.78     1471.35     15.56 o 
  11  -6   6      418.82      412.21     10.89 o 
  12  -6   6      441.42      513.87     10.91 o 
 -13  -5   6       17.32       11.58      5.37 o 
 -12  -5   6      304.58      238.53      7.84 o 
 -11  -5   6      490.30      486.39      8.87 o 
 -10  -5   6     1088.45     1059.09     12.46 o 
  -9  -5   6      159.57      150.86      4.97 o 
  -8  -5   6      108.54       96.30      3.76 o 
  -7  -5   6     1679.12     1677.27     14.28 o 
  -6  -5   6     5958.72     6342.50     41.62 o 
  -5  -5   6     1041.00     1000.12      9.38 o 
  -4  -5   6      230.43      226.77      4.72 o 
  -3  -5   6     1085.96     1171.44     10.54 o 
  -2  -5   6     3769.70     4142.40     30.45 o 
  -1  -5   6      598.13      521.96      6.58 o 
   0  -5   6      164.40      114.36      3.49 o 
   1  -5   6     1475.61     1331.52     11.62 o 
   2  -5   6     1599.87     1730.31     12.74 o 
   3  -5   6      306.88      410.00      5.28 o 
   4  -5   6     9788.75    10100.22     63.15 o 
   5  -5   6     4573.56     4499.89     32.39 o 
   6  -5   6     6792.40     6865.96     53.25 o 
   7  -5   6       85.00       82.74      4.04 o 
   8  -5   6     1448.62     1430.52     12.35 o 
   9  -5   6     1075.09     1131.54     11.59 o 
  10  -5   6      956.45     1000.14     13.21 o 
  11  -5   6      528.58      528.41      9.85 o 
  12  -5   6      150.84      163.13      7.29 o 
 -13  -4   6      221.14      206.86      8.12 o 
 -12  -4   6      247.64      287.24      8.49 o 
 -11  -4   6     1086.85     1033.54     12.68 o 
 -10  -4   6       17.85       22.89      3.81 o 
  -9  -4   6        0.00       -2.98      3.06 o 
  -8  -4   6      113.29      143.68      4.02 o 
  -7  -4   6     2674.89     2808.01     20.28 o 
  -6  -4   6      748.69      726.56      6.88 o 
  -5  -4   6      318.02      324.13      4.96 o 
  -4  -4   6      687.30      673.47      6.43 o 
  -3  -4   6     4125.73     4203.17     29.06 o 
  -2  -4   6     1065.02     1012.98     10.16 o 
  -1  -4   6     1405.35     1475.80     14.86 o 
   0  -4   6       13.65       45.16      2.36 o 
   1  -4   6     3170.96     3234.42     28.37 o 
   2  -4   6     1706.73     1881.95     13.93 o 
   3  -4   6     2286.12     2373.69     18.10 o 
   4  -4   6        4.17       31.30      2.65 o 
   5  -4   6     1477.73     1353.28     12.08 o 
   6  -4   6     1181.78     1232.91     14.60 o 
   7  -4   6       35.59       30.40      3.49 o 
   8  -4   6      199.09      180.17      5.68 o 
   9  -4   6     1139.29     1121.76     12.57 o 
  10  -4   6      745.92      745.28     12.64 o 
  11  -4   6      157.60      165.06      6.45 o 
  12  -4   6       37.96       26.36      5.31 o 
  13  -4   6      214.60      164.25      8.44 o 
 -13  -3   6      513.10      491.47     14.37 o 
 -12  -3   6      751.76      753.52     12.51 o 
 -11  -3   6      838.43      748.44     12.10 o 
 -10  -3   6      241.43      238.55      5.90 o 
  -9  -3   6      188.52      150.41      4.58 o 
  -8  -3   6      120.49      129.49      3.97 o 
  -7  -3   6     3029.51     3152.94     23.34 o 
  -6  -3   6      615.07      486.53      7.55 o 
  -5  -3   6      238.18      184.13      3.38 o 
  -4  -3   6     1597.75     1577.01     12.78 o 
  -3  -3   6       43.60       85.28      3.27 o 
  -2  -3   6      938.79     1011.01      9.32 o 
  -1  -3   6     4526.71     4852.77     37.35 o 
   0  -3   6     1754.93     1702.10     13.78 o 
   1  -3   6      139.05      209.21      3.42 o 
   2  -3   6     2032.23     2200.78     18.19 o 
   3  -3   6     8461.75     8920.59     64.03 o 
   4  -3   6      831.15      594.65      7.26 o 
   5  -3   6     2056.84     2101.06     18.06 o 
   6  -3   6      316.15      319.59      7.19 o 
   7  -3   6       46.55       38.85      4.07 o 
   8  -3   6     2611.78     2650.76     23.02 o 
   9  -3   6     1597.75     1602.45     16.62 o 
  10  -3   6      811.55      832.58     12.98 o 
  11  -3   6      422.65      433.50      8.91 o 
  12  -3   6       38.12       34.21      5.44 o 
  13  -3   6       83.62       65.98      6.82 o 
 -14  -2   6       11.56       21.71      5.84 o 
 -13  -2   6      483.50      518.58     11.06 o 
 -12  -2   6      358.30      356.71      9.12 o 
 -11  -2   6      400.89      455.94     11.21 o 
 -10  -2   6       78.40       78.85      4.22 o 
  -9  -2   6      189.72      176.05      4.79 o 
  -8  -2   6     1320.98     1363.55     12.18 o 
  -7  -2   6     4483.53     4619.34     31.34 o 
  -6  -2   6     3542.46     3613.68     24.67 o 
  -5  -2   6      746.59      880.90      7.84 o 
  -4  -2   6      154.64      203.55      3.94 o 
  -3  -2   6     1341.77     1683.16     14.30 o 
  -2  -2   6    16754.20    17326.25    136.92 o 
  -1  -2   6     1517.83     1572.49     15.53 o 
   0  -2   6    11599.72    12260.10     78.04 o 
   1  -2   6      128.41      151.94      3.60 o 
   2  -2   6     6312.81     6755.07     58.02 o 
   3  -2   6     8982.82     8845.12     75.46 o 
   4  -2   6     9916.31    10225.13     76.42 o 
   5  -2   6     2546.55     2554.41     21.10 o 
   6  -2   6       39.14       45.00      3.06 o 
   7  -2   6     1092.44     1019.91     12.18 o 
   8  -2   6     1431.30     1476.76     16.08 o 
   9  -2   6       34.11       49.59      4.40 o 
  10  -2   6      761.82      735.99     11.52 o 
  11  -2   6      655.08      637.07     13.25 o 
  12  -2   6       38.26       34.02      7.15 o 
 -14  -1   6      141.20      134.29      7.64 o 
 -13  -1   6      137.83      141.81      6.49 o 
 -12  -1   6      407.41      402.30      8.97 o 
 -11  -1   6      227.22      221.34      7.00 o 
 -10  -1   6      299.32      288.74      6.21 o 
  -9  -1   6      241.86      276.45      9.36 o 
  -8  -1   6     2077.55     2102.84     16.19 o 
  -7  -1   6     1191.01     1099.90      8.82 o 
  -6  -1   6      193.76      204.38      3.44 o 
  -5  -1   6      653.09      577.69      5.95 o 
  -4  -1   6      680.56      733.20      6.91 o 
  -3  -1   6       13.78        5.48      1.89 o 
  -2  -1   6     3757.76     4214.59     33.90 o 
  -1  -1   6      904.84      979.06      9.66 o 
   0  -1   6     2221.46     2212.31     20.18 o 
   1  -1   6        1.79        3.24      1.99 o 
   2  -1   6     8322.01     8897.50     69.89 o 
   3  -1   6     2357.60     2226.09     18.66 o 
   4  -1   6     5842.89     6072.72     44.70 o 
   5  -1   6      457.91      395.71      6.11 o 
   6  -1   6       35.32       28.18      3.17 o 
   7  -1   6     3639.43     3954.53     30.37 o 
   8  -1   6      406.85      430.20      7.88 o 
   9  -1   6       24.11       44.67      4.17 o 
  10  -1   6      482.72      512.20     10.32 o 
  11  -1   6       46.36       40.20      6.22 o 
  12  -1   6       14.48        5.69      5.82 o 
 -14   0   6      478.00      467.01     13.91 o 
 -13   0   6      135.63      135.39      6.98 o 
 -12   0   6     2269.32     2291.16     22.68 o 
 -11   0   6      101.52      113.34      5.05 o 
 -10   0   6      175.07      150.91      4.61 o 
  -9   0   6     1686.70     1655.43     14.06 o 
  -8   0   6     6400.80     6590.93     42.77 o 
  -7   0   6     3166.09     2973.29     19.62 o 
  -6   0   6      669.55      676.72      6.88 o 
  -5   0   6     1182.85     1502.14     14.58 o 
  -4   0   6      855.52      705.96     25.37 o 
  -3   0   6     2865.33     2789.44     20.46 o 
  -2   0   6     1829.00     2170.43     17.06 o 
  -1   0   6      366.89      379.38      4.59 o 
   0   0   6      332.76      319.60      4.78 o 
   1   0   6     2213.14     2111.86     18.35 o 
   2   0   6     4678.79     4675.87     35.59 o 
   3   0   6     8568.22     8416.83     69.03 o 
   4   0   6      744.78      618.63     11.90 o 
   5   0   6       41.05       26.84      2.95 o 
   6   0   6     1544.00     1588.37     14.39 o 
   7   0   6      778.25      863.34     11.08 o 
   8   0   6       81.72       85.80      4.37 o 
   9   0   6      107.95      111.54      4.85 o 
  10   0   6      520.18      477.13      8.64 o 
  11   0   6       28.53       16.03      5.76 o 
  12   0   6        8.17       11.04      9.70 o 
 -14   1   6       64.14       49.35      7.54 o 
 -13   1   6      116.32      117.27      7.57 o 
 -12   1   6     1272.84     1227.12     14.11 o 
 -11   1   6       28.25       29.50      4.09 o 
 -10   1   6      178.17      155.22      4.69 o 
  -9   1   6     1452.39     1417.64     11.98 o 
  -8   1   6     5651.07     5642.39     37.18 o 
  -7   1   6     1085.42     1000.12      9.30 o 
  -6   1   6      630.62      640.84      8.45 o 
  -5   1   6     5120.18     5040.25     45.42 o 
  -4   1   6     2746.14     2613.37     38.57 o 
  -3   1   6     1711.12     1457.32     13.12 o 
  -2   1   6     1750.08     1608.05     13.34 o 
  -1   1   6      329.67      292.84      3.86 o 
   0   1   6      390.22      407.91      5.66 o 
   1   1   6        9.63       18.24      2.21 o 
   2   1   6     7339.12     7240.79     61.49 o 
   3   1   6      404.24      330.50      5.48 o 
   4   1   6     1331.61     1285.00     12.03 o 
   5   1   6        2.21        0.79      2.67 o 
   6   1   6     2846.95     2860.71     23.82 o 
   7   1   6      338.05      284.47      6.44 o 
   8   1   6      601.94      662.94      9.26 o 
   9   1   6      515.67      512.75      9.84 o 
  10   1   6       44.26       30.06      4.14 o 
  11   1   6      250.65      256.55      8.26 o 
  12   1   6        6.31       10.65      5.28 o 
 -14   2   6      264.84      274.97     12.78 o 
 -13   2   6      268.86      253.49      8.65 o 
 -12   2   6       28.85       10.27      4.09 o 
 -11   2   6        1.55       -0.90      3.04 o 
 -10   2   6      324.89      303.42      5.97 o 
  -9   2   6      841.28      910.81      8.99 o 
  -8   2   6     4429.58     4302.19     32.23 o 
  -7   2   6     4412.45     4634.89     37.59 o 
  -6   2   6      655.54      618.23      7.65 o 
  -5   2   6     3158.92     3133.55     28.14 o 
  -4   2   6    17846.84    17805.56    148.77 o 
  -3   2   6     4349.37     4402.17     29.80 o 
  -2   2   6     1719.29     1731.08     17.65 o 
  -1   2   6      303.28      340.53      5.72 o 
   0   2   6       92.88       87.75      2.97 o 
   1   2   6     4431.59     4474.20     31.32 o 
   2   2   6     4705.07     4768.98     35.51 o 
   3   2   6     2625.11     2432.69     20.48 o 
   4   2   6      747.84      766.64      8.27 o 
   5   2   6      310.29      271.24      5.69 o 
   6   2   6     6126.49     6146.47     48.69 o 
   7   2   6      270.52      277.74      6.90 o 
   8   2   6      452.77      437.29      8.13 o 
   9   2   6     1107.62     1094.93     12.74 o 
  10   2   6      221.06      192.55      6.85 o 
  11   2   6        0.15       -3.14      4.58 o 
  12   2   6      122.58      126.67      7.16 o 
 -14   3   6      219.12      240.34     14.66 o 
 -13   3   6      161.36      169.45     10.09 o 
 -12   3   6       93.75       86.42      5.26 o 
 -11   3   6      206.03      211.65      5.90 o 
 -10   3   6      307.65      345.62      7.27 o 
  -9   3   6     2165.53     2109.94     18.20 o 
  -8   3   6     1787.01     1799.11     16.79 o 
  -7   3   6     1040.16     1108.42     12.18 o 
  -6   3   6      863.97      833.68      9.91 o 
  -5   3   6     1517.29     1337.01     11.58 o 
  -4   3   6     5702.99     5333.73     36.78 o 
  -3   3   6     1069.03     1027.41      8.72 o 
  -2   3   6      190.37      235.01      4.45 o 
  -1   3   6     5909.65     6056.61     44.90 o 
   0   3   6      505.41      561.22      6.36 o 
   1   3   6     1490.99     1313.31     11.85 o 
   2   3   6     3042.59     3163.01     23.43 o 
   3   3   6     6207.72     6204.17     46.10 o 
   4   3   6     3186.55     3244.54     26.98 o 
   5   3   6       42.45       32.08      3.18 o 
   6   3   6      910.20      946.58     10.15 o 
   7   3   6       61.82       63.90      4.01 o 
   8   3   6     1086.19     1029.52     12.68 o 
   9   3   6      270.11      246.08      6.76 o 
  10   3   6       45.93       52.08      5.38 o 
  11   3   6        5.82        8.42      5.04 o 
 -14   4   6      193.73      181.51      9.10 o 
 -13   4   6       23.92       22.71      6.07 o 
 -12   4   6        1.57       -1.13      5.20 o 
 -11   4   6      142.13      146.06      6.48 o 
 -10   4   6      782.09      831.08     10.30 o 
  -9   4   6     2639.65     2644.75     21.82 o 
  -8   4   6     1030.29      989.68     10.99 o 
  -7   4   6       26.16       15.66      2.07 o 
  -6   4   6     1211.24     1194.97      9.87 o 
  -5   4   6     6473.19     6622.43     41.99 o 
  -4   4   6     2985.34     2836.44     18.42 o 
  -3   4   6      866.39      814.45      7.14 o 
  -2   4   6      113.56      102.93      3.49 o 
  -1   4   6      220.48      190.38      3.98 o 
   0   4   6       83.55       55.82      2.76 o 
   1   4   6       26.87        4.97      2.17 o 
   2   4   6     3217.87     3032.69     20.93 o 
   3   4   6      966.43     1084.02     10.29 o 
   4   4   6     2140.41     2165.67     18.42 o 
   5   4   6     3331.01     3292.95     25.38 o 
   6   4   6     2094.60     1989.13     16.69 o 
   7   4   6     2286.38     2345.86     19.26 o 
   8   4   6     1102.93     1069.37     12.42 o 
   9   4   6       65.16       73.27      5.09 o 
  10   4   6      311.21      312.71      8.75 o 
  11   4   6        1.19       -1.14      4.53 o 
 -13   5   6        1.39        0.39      6.19 o 
 -12   5   6        0.04       -2.96      5.60 o 
 -11   5   6      434.76      470.90      9.25 o 
 -10   5   6     1037.65     1029.40     10.92 o 
  -9   5   6      374.55      370.32      6.33 o 
  -8   5   6      861.15      854.58      8.50 o 
  -7   5   6     1137.60     1065.81      9.83 o 
  -6   5   6     4686.09     4637.00     29.83 o 
  -5   5   6     3555.22     3581.80     24.97 o 
  -4   5   6     1280.47     1307.84     10.51 o 
  -3   5   6     1772.62     1740.16     15.32 o 
  -2   5   6      194.64      213.67      4.83 o 
  -1   5   6      550.07      587.73      7.26 o 
   0   5   6     1039.06      997.33      9.92 o 
   1   5   6     2816.48     2817.91     20.60 o 
   2   5   6     2187.74     2101.69     16.49 o 
   3   5   6     1239.73     1274.01     10.79 o 
   4   5   6      704.29      669.82      7.97 o 
   5   5   6     2337.59     2393.22     19.12 o 
   6   5   6      322.21      334.59      6.68 o 
   7   5   6     3258.06     3366.63     25.97 o 
   8   5   6      777.29      782.30     10.14 o 
   9   5   6      299.39      329.34      8.53 o 
  10   5   6      257.70      272.62      8.59 o 
 -13   6   6        0.95       -8.18      6.36 o 
 -12   6   6       60.95       65.39      6.89 o 
 -11   6   6      113.19      123.11      4.97 o 
 -10   6   6      936.79      923.93     10.53 o 
  -9   6   6      544.07      499.72      7.54 o 
  -8   6   6      187.75      207.10      5.18 o 
  -7   6   6     1704.94     1748.65     16.51 o 
  -6   6   6     3471.28     3473.96     25.01 o 
  -5   6   6     2510.81     2454.32     19.08 o 
  -4   6   6     1842.76     1917.71     16.22 o 
  -3   6   6      112.22      155.72      4.48 o 
  -2   6   6      231.57      293.66      6.63 o 
  -1   6   6     1539.77     1594.90     16.25 o 
   0   6   6     2995.74     3033.75     24.24 o 
   1   6   6     5186.19     5441.45     37.38 o 
   2   6   6      423.43      398.45      6.37 o 
   3   6   6     3907.20     4024.35     27.93 o 
   4   6   6     2919.47     2894.96     22.67 o 
   5   6   6     1461.20     1485.71     15.01 o 
   6   6   6     1849.12     1953.35     17.14 o 
   7   6   6      684.40      702.89      9.83 o 
   8   6   6      178.28      171.97      6.02 o 
   9   6   6        9.75       12.62      4.48 o 
  10   6   6      160.44      172.25      8.17 o 
 -13   7   6        0.37        0.72      8.83 o 
 -12   7   6      146.27      161.42      8.48 o 
 -11   7   6      954.76      970.39     18.13 o 
 -10   7   6     1668.01     1651.38     19.37 o 
  -9   7   6      686.58      657.70     10.36 o 
  -8   7   6       49.11       51.20      4.70 o 
  -7   7   6     1481.08     1465.38     15.49 o 
  -6   7   6      719.29      717.74     10.58 o 
  -5   7   6     1931.71     1955.87     23.12 o 
  -4   7   6     1419.13     1427.61     14.35 o 
  -3   7   6       46.89       54.26      4.75 o 
  -2   7   6       76.59       83.28      4.44 o 
  -1   7   6       19.14       10.21      4.26 o 
   0   7   6     2276.88     2078.54     18.15 o 
   1   7   6      840.69      810.56     10.45 o 
   2   7   6     3156.45     2969.38     22.64 o 
   3   7   6       21.69       23.73      3.33 o 
   4   7   6     2974.49     2972.72     23.40 o 
   5   7   6      825.18      827.25     10.82 o 
   6   7   6     1035.86     1056.61     11.84 o 
   7   7   6       51.42       62.96      4.72 o 
   8   7   6        5.75        9.08      4.17 o 
   9   7   6       78.16       65.51      5.86 o 
 -12   8   6      261.05      262.68     10.06 o 
 -11   8   6     1207.81     1188.38     18.04 o 
 -10   8   6       65.44       50.86      6.55 o 
  -9   8   6      229.44      222.35      7.17 o 
  -8   8   6      188.52      189.78      6.97 o 
  -7   8   6       19.70       11.15      3.83 o 
  -6   8   6      859.65      844.95     13.03 o 
  -5   8   6        8.08        3.43      4.26 o 
  -4   8   6     2449.17     2426.83     22.96 o 
  -3   8   6       99.89      147.44      5.85 o 
  -2   8   6      112.57       74.43      4.47 o 
  -1   8   6      656.65      756.73     11.62 o 
   0   8   6     2441.63     2397.04     22.36 o 
   1   8   6     2741.04     2909.12     25.51 o 
   2   8   6     1072.45     1238.02     13.00 o 
   3   8   6      879.15      938.61     11.30 o 
   4   8   6     2356.19     2251.19     24.61 o 
   5   8   6     1008.59     1028.45     12.81 o 
   6   8   6     1154.20     1263.80     15.58 o 
   7   8   6       11.98        2.67      4.17 o 
   8   8   6        2.21        1.19      4.59 o 
 -12   9   6      423.61      467.94     19.02 o 
 -11   9   6       62.47       71.35      8.16 o 
 -10   9   6      415.69      405.73     10.31 o 
  -9   9   6      392.91      412.97     11.08 o 
  -8   9   6     1349.55     1340.33     20.66 o 
  -7   9   6     1965.41     1954.06     22.08 o 
  -6   9   6     2062.32     2053.60     33.41 o 
  -5   9   6      207.04      197.02      7.15 o 
  -4   9   6       13.79        1.09      4.15 o 
  -3   9   6      107.96      148.74      6.32 o 
  -2   9   6       62.39       68.46      4.91 o 
  -1   9   6      429.15      382.12      7.67 o 
   0   9   6     2631.73     2517.42     21.51 o 
   1   9   6     2011.67     1808.62     17.19 o 
   2   9   6        0.79        6.08      3.92 o 
   3   9   6      707.58      693.80     10.63 o 
   4   9   6     2101.32     2001.48     20.29 o 
   5   9   6      511.02      494.96      9.31 o 
   6   9   6       96.92      103.05      6.19 o 
   7   9   6        0.14       -8.53      4.27 o 
   8   9   6      225.27      217.28      7.74 o 
 -11  10   6      140.33      136.29     11.39 o 
 -10  10   6     1268.27     1275.96     21.71 o 
  -9  10   6      128.76      142.17     11.29 o 
  -8  10   6      498.61      479.55     11.91 o 
  -7  10   6     1194.98     1128.69     25.45 o 
  -6  10   6      351.52      384.64     10.08 o 
  -5  10   6      823.17      792.32     17.06 o 
  -4  10   6      144.02      156.93      6.94 o 
  -3  10   6       36.95       24.20      5.03 o 
  -2  10   6        6.07       -3.39      4.10 o 
  -1  10   6      367.20      347.05     13.70 o 
   0  10   6      609.58      659.95      9.71 o 
   1  10   6      419.67      415.10     10.93 o 
   2  10   6       13.98       15.92      4.41 o 
   3  10   6      662.04      602.51     11.10 o 
   4  10   6     1436.94     1471.99     16.99 o 
   5  10   6      981.74     1008.92     14.94 o 
   6  10   6       80.53       85.82      7.30 o 
   7  10   6       23.80       35.47      5.44 o 
 -10  11   6      364.56      364.86     12.55 o 
  -9  11   6        0.83        5.58      9.51 o 
  -8  11   6      180.90      189.06      8.73 o 
  -7  11   6      791.96      755.40     14.23 o 
  -6  11   6      629.77      679.20     17.85 o 
  -5  11   6     1242.80     1195.07     18.14 o 
  -4  11   6       69.83       70.79      6.09 o 
  -3  11   6       76.73       58.86      6.01 o 
  -2  11   6      354.87      362.03     12.53 o 
  -1  11   6      345.70      377.03      9.49 o 
   0  11   6     1030.66     1043.90     13.79 o 
   1  11   6      324.61      349.95      8.37 o 
   2  11   6       19.55       17.36      4.55 o 
   3  11   6     1060.14     1114.02     15.61 o 
   4  11   6      226.10      195.50      7.52 o 
   5  11   6      405.16      406.45     10.01 o 
  -9  12   6        0.56        6.40      6.55 o 
  -8  12   6      508.04      520.44     13.85 o 
  -7  12   6      180.08      177.94      8.71 o 
  -6  12   6      455.06      432.97     11.74 o 
  -5  12   6       70.28       68.59      6.83 o 
  -4  12   6      366.50      352.38      9.54 o 
  -3  12   6      220.67      220.33      8.68 o 
  -2  12   6      295.56      307.30      9.75 o 
  -1  12   6      651.40      632.23     11.83 o 
   0  12   6      792.27      794.78     13.18 o 
   1  12   6      165.41      165.69      6.99 o 
   2  12   6       47.51       59.67      5.40 o 
   3  12   6      386.67      360.24      9.48 o 
   4  12   6      728.51      771.18     14.31 o 
  -7  13   6      203.28      235.69     10.01 o 
  -6  13   6      416.96      388.10     14.36 o 
  -5  13   6       44.11       31.68      6.68 o 
  -4  13   6      121.84      111.42      6.97 o 
  -3  13   6        5.00       -5.50      5.07 o 
  -2  13   6      110.93      130.08      8.65 o 
  -1  13   6      430.89      411.53     10.79 o 
   0  13   6      252.41      262.50      9.06 o 
   1  13   6       29.81       31.84      5.93 o 
   2  13   6        0.44        3.16      5.54 o 
  -4  14   6       26.59       29.09      6.09 o 
  -3  14   6      397.25      394.55     15.75 o 
  -2  14   6      144.09      135.65      8.49 o 
  -1  14   6      537.10      595.78     12.58 o 
  -1 -16   7       17.57       12.50      6.43 o 
   0 -16   7      309.76      321.79     12.48 o 
   1 -16   7       32.06       28.54      5.95 o 
   2 -16   7      641.13      710.92     13.67 o 
   3 -16   7      239.19      238.41     11.79 o 
   4 -16   7       68.26       70.32      7.06 o 
  -4 -15   7      215.19      251.80      9.40 o 
  -3 -15   7       51.64       63.18      6.46 o 
  -2 -15   7       62.55       56.04      7.79 o 
  -1 -15   7       85.32       94.75      6.80 o 
   0 -15   7      120.89      102.89      6.82 o 
   1 -15   7      609.85      621.37     13.91 o 
   2 -15   7      859.05      853.83     15.25 o 
   3 -15   7      106.76      110.80      6.90 o 
   4 -15   7       99.10      102.40      9.73 o 
   5 -15   7      242.08      256.34     10.23 o 
   6 -15   7      631.26      712.07     14.80 o 
  -6 -14   7      617.12      648.06     13.75 o 
  -5 -14   7     1015.59     1071.72     30.01 o 
  -4 -14   7      641.30      646.20     12.69 o 
  -3 -14   7       12.60        4.83      5.06 o 
  -2 -14   7      203.61      182.11      7.65 o 
  -1 -14   7       81.66       67.14      5.93 o 
   0 -14   7      114.55      104.05      6.64 o 
   1 -14   7      897.14      916.38     14.22 o 
   2 -14   7     1661.49     1592.22     18.60 o 
   3 -14   7      307.51      299.55      8.92 o 
   4 -14   7      130.67      146.53      7.83 o 
   5 -14   7      749.84      787.83     14.84 o 
   6 -14   7     1041.21     1050.23     22.31 o 
   7 -14   7       22.82       22.17      7.07 o 
   8 -14   7        9.80        2.93      6.17 o 
  -7 -13   7      271.74      253.23      8.96 o 
  -6 -13   7      618.97      664.43     13.35 o 
  -5 -13   7     1703.96     1686.63     23.29 o 
  -4 -13   7       44.73       41.18      5.56 o 
  -3 -13   7       96.44      109.03      6.92 o 
  -2 -13   7       13.05       12.90      5.12 o 
  -1 -13   7      215.73      230.80      7.79 o 
   0 -13   7      190.19      167.14      7.04 o 
   1 -13   7       59.97       56.40      5.62 o 
   2 -13   7      124.78      121.99      6.58 o 
   3 -13   7      104.30      111.15      6.60 o 
   4 -13   7      617.01      636.68     14.01 o 
   5 -13   7      350.93      361.98      9.56 o 
   6 -13   7      141.70      160.42      8.74 o 
   7 -13   7       15.22       18.28      5.36 o 
   8 -13   7        2.42        3.40      5.53 o 
   9 -13   7        0.16        2.18      5.60 o 
  -8 -12   7       17.96        9.63      5.09 o 
  -7 -12   7      243.03      283.86      8.70 o 
  -6 -12   7     1096.87     1014.98     20.91 o 
  -5 -12   7     1054.64     1009.79     16.88 o 
  -4 -12   7      207.71      172.99      7.05 o 
  -3 -12   7      312.35      278.76      8.22 o 
  -2 -12   7     1701.59     1530.46     17.87 o 
  -1 -12   7     1522.18     1502.86     17.57 o 
   0 -12   7     1214.60     1160.81     15.01 o 
   1 -12   7     1564.48     1559.94     18.09 o 
   2 -12   7       57.18       49.37      5.68 o 
   3 -12   7      168.37      150.17      9.77 o 
   4 -12   7      149.99      166.99      6.87 o 
   5 -12   7      645.78      647.98     10.95 o 
   6 -12   7      163.29      179.61      6.53 o 
   7 -12   7       58.69       64.58      5.99 o 
   8 -12   7        0.06       -1.37      4.77 o 
   9 -12   7       73.97       73.41      6.19 o 
  10 -12   7       75.45       70.30      6.37 o 
  -9 -11   7      263.17      262.45      7.94 o 
  -8 -11   7      109.17      106.45      5.84 o 
  -7 -11   7      763.40      752.52     14.94 o 
  -6 -11   7     2303.18     2307.44     23.77 o 
  -5 -11   7       40.22       44.80      4.77 o 
  -4 -11   7       17.53       18.61      4.58 o 
  -3 -11   7       20.16       27.38      4.17 o 
  -2 -11   7       69.18       84.09      4.98 o 
  -1 -11   7     1098.65     1056.22     13.11 o 
   0 -11   7     2638.91     2747.36     25.32 o 
   1 -11   7     3144.29     3201.93     29.78 o 
   2 -11   7      122.49      107.45      5.19 o 
   3 -11   7      285.26      245.61      6.67 o 
   4 -11   7      907.78      943.68     11.97 o 
   5 -11   7       94.72      100.40      4.98 o 
   6 -11   7       43.29       34.95      4.41 o 
   7 -11   7      358.02      348.18      9.70 o 
   8 -11   7        3.09        0.07      4.67 o 
   9 -11   7        1.66       -2.29      4.75 o 
  10 -11   7       32.88       26.89      5.62 o 
 -10 -10   7      963.74      941.22     13.93 o 
  -9 -10   7       13.59       12.80      4.51 o 
  -8 -10   7      260.02      274.43      7.54 o 
  -7 -10   7     1323.71     1300.93     15.33 o 
  -6 -10   7     1854.08     1939.32     19.35 o 
  -5 -10   7       50.12       62.27      4.31 o 
  -4 -10   7      267.61      261.79      6.10 o 
  -3 -10   7      441.02      421.35      8.65 o 
  -2 -10   7      938.88     1003.43     12.39 o 
  -1 -10   7     1968.65     1897.07     18.62 o 
   0 -10   7     2899.91     2718.23     23.23 o 
   1 -10   7      208.72      251.72      6.87 o 
   2 -10   7      169.99      177.74      6.03 o 
   3 -10   7      957.84      977.47     11.67 o 
   4 -10   7     2105.24     2016.64     17.21 o 
   5 -10   7      850.91      806.79      9.88 o 
   6 -10   7      458.55      437.44      8.94 o 
   7 -10   7       46.34       52.62      4.76 o 
   8 -10   7      313.08      306.93      7.41 o 
   9 -10   7      139.21      153.43      6.14 o 
  10 -10   7      737.42      767.75     12.48 o 
  11 -10   7      385.76      375.74      9.72 o 
 -11  -9   7      757.49      749.79     24.54 o 
 -10  -9   7      317.04      341.10      9.14 o 
  -9  -9   7       81.25       73.50      5.43 o 
  -8  -9   7      777.40      797.27     11.64 o 
  -7  -9   7     1627.08     1600.54     16.02 o 
  -6  -9   7     1012.58     1074.26     12.81 o 
  -5  -9   7      422.73      394.11      7.10 o 
  -4  -9   7      155.62      151.04      4.52 o 
  -3  -9   7      558.13      580.12     11.88 o 
  -2  -9   7      976.18      944.79     11.36 o 
  -1  -9   7      410.37      427.38      7.55 o 
   0  -9   7      208.12      165.76      5.34 o 
   1  -9   7     1152.34     1200.60     13.39 o 
   2  -9   7       19.62       24.53      3.65 o 
   3  -9   7      886.09      836.31     12.01 o 
   4  -9   7     1919.65     1889.08     16.03 o 
   5  -9   7     1067.32     1025.56     10.90 o 
   6  -9   7       41.64       39.94      3.40 o 
   7  -9   7      160.63      153.08      5.23 o 
   8  -9   7      343.94      360.17      7.76 o 
   9  -9   7      198.78      196.35      6.48 o 
  10  -9   7      726.56      706.29     10.93 o 
  11  -9   7      303.17      297.93      8.23 o 
 -11  -8   7      933.34      924.84     17.73 o 
 -10  -8   7        1.58       -8.45      4.23 o 
  -9  -8   7      403.91      363.11     10.77 o 
  -8  -8   7     1609.53     1590.10     15.22 o 
  -7  -8   7     3161.97     3001.80     24.95 o 
  -6  -8   7      132.79      120.00      4.78 o 
  -5  -8   7       60.95       74.49      4.78 o 
  -4  -8   7      507.44      590.02      8.99 o 
  -3  -8   7      263.51      307.08      6.50 o 
  -2  -8   7     1005.76     1034.59     10.72 o 
  -1  -8   7       76.47       61.81      3.44 o 
   0  -8   7     1858.79     2030.48     24.72 o 
   1  -8   7      781.94      699.46      8.86 o 
   2  -8   7      136.55      130.79      4.27 o 
   3  -8   7     2173.60     2117.30     17.11 o 
   4  -8   7     3541.01     3683.76     27.29 o 
   5  -8   7     1054.43     1121.12     10.17 o 
   6  -8   7       13.36       12.78      2.88 o 
   7  -8   7      115.05       99.06      3.97 o 
   8  -8   7      106.16      121.42      4.81 o 
   9  -8   7      388.42      330.11      7.19 o 
  10  -8   7      455.99      459.89      8.46 o 
  11  -8   7       99.26      100.20      5.53 o 
  12  -8   7        3.62        3.96      5.03 o 
 -12  -7   7      505.96      475.93     11.93 o 
 -11  -7   7      267.94      283.06      8.92 o 
 -10  -7   7       68.83       51.32      4.95 o 
  -9  -7   7      572.60      527.91     13.27 o 
  -8  -7   7     2678.79     2656.19     23.98 o 
  -7  -7   7     3630.39     3694.64     28.00 o 
  -6  -7   7      601.75      556.38      8.05 o 
  -5  -7   7        3.17        1.58      3.35 o 
  -4  -7   7     3403.05     3384.00     25.09 o 
  -3  -7   7      203.70      192.25      4.50 o 
  -2  -7   7     2571.51     2657.73     23.41 o 
  -1  -7   7        8.97        2.89      2.48 o 
   0  -7   7     1945.48     1993.35     17.09 o 
   1  -7   7      126.99      148.81      4.30 o 
   2  -7   7     3411.02     3511.22     25.26 o 
   3  -7   7     4378.49     4375.28     28.27 o 
   4  -7   7     2301.96     2233.02     15.03 o 
   5  -7   7       64.07       61.70      2.95 o 
   6  -7   7      151.29      158.38      5.50 o 
   7  -7   7      341.68      353.83      6.88 o 
   8  -7   7     1457.36     1451.74     13.51 o 
   9  -7   7      586.88      584.08      8.79 o 
  10  -7   7      782.36      705.03     10.43 o 
  11  -7   7       25.06       27.75      4.92 o 
  12  -7   7       19.25       31.47      5.44 o 
 -12  -6   7      411.11      471.49     11.00 o 
 -11  -6   7       49.42       60.75      5.56 o 
 -10  -6   7       76.31       75.68      5.10 o 
  -9  -6   7     1826.01     1947.41     21.55 o 
  -8  -6   7     4437.42     4454.33     36.37 o 
  -7  -6   7     1589.15     1733.06     15.13 o 
  -6  -6   7       38.90       32.38      2.94 o 
  -5  -6   7     1307.41     1305.38     12.98 o 
  -4  -6   7      572.58      510.15      5.95 o 
  -3  -6   7      750.23      753.27      7.60 o 
  -2  -6   7      972.99      988.87     10.16 o 
  -1  -6   7      672.51      682.54      8.68 o 
   0  -6   7      966.07      946.71     10.72 o 
   1  -6   7     2432.12     2750.04     19.87 o 
   2  -6   7     3764.84     3585.76     25.17 o 
   3  -6   7      996.86      952.19      8.77 o 
   4  -6   7      591.65      488.28      5.77 o 
   5  -6   7        0.65        7.37      2.45 o 
   6  -6   7     1641.00     1575.96     14.26 o 
   7  -6   7      891.36      943.78     11.38 o 
   8  -6   7     1749.26     1644.98     14.56 o 
   9  -6   7      422.70      414.81      7.36 o 
  10  -6   7       87.89      102.61      5.28 o 
  11  -6   7       17.66        8.08      4.47 o 
  12  -6   7       91.32       71.71      5.72 o 
 -13  -5   7      198.11      189.39      9.44 o 
 -12  -5   7      803.04      788.12     12.29 o 
 -11  -5   7        0.34       -2.24      3.94 o 
 -10  -5   7      753.42      678.55     11.26 o 
  -9  -5   7     1119.65     1178.16     15.82 o 
  -8  -5   7     3211.55     3367.48     28.31 o 
  -7  -5   7      952.73      995.48     10.50 o 
  -6  -5   7       89.04       76.91      3.14 o 
  -5  -5   7     1561.36     1626.44     13.34 o 
  -4  -5   7      605.55      540.39      5.85 o 
  -3  -5   7     4093.12     4007.81     28.07 o 
  -2  -5   7      709.76     1022.77     10.44 o 
  -1  -5   7      533.47      500.02      6.99 o 
   0  -5   7       44.12       52.91      2.96 o 
   1  -5   7        8.49        1.95      2.16 o 
   2  -5   7    10907.09    11285.37     67.22 o 
   3  -5   7     9858.37     9911.83     61.56 o 
   4  -5   7     3358.11     3195.56     23.00 o 
   5  -5   7       73.27       82.28      3.40 o 
   6  -5   7     2655.88     2712.26     22.62 o 
   7  -5   7     2082.86     2076.49     18.82 o 
   8  -5   7      652.59      653.37     11.33 o 
   9  -5   7      304.02      309.50      6.50 o 
  10  -5   7       24.92       27.20      4.46 o 
  11  -5   7       88.56       49.62      5.42 o 
  12  -5   7       47.13       48.54      5.79 o 
 -13  -4   7      459.50      475.74     10.87 o 
 -12  -4   7      111.59      127.78      7.33 o 
 -11  -4   7       49.44       38.01      4.49 o 
 -10  -4   7     1144.27     1171.84     12.85 o 
  -9  -4   7     3119.64     3130.38     24.40 o 
  -8  -4   7     3069.16     3197.34     25.45 o 
  -7  -4   7     1186.84     1200.70     11.00 o 
  -6  -4   7       83.95       79.55      2.71 o 
  -5  -4   7     1207.28     1131.83      9.85 o 
  -4  -4   7     3668.09     3809.46     25.42 o 
  -3  -4   7      483.82      446.66      5.44 o 
  -2  -4   7     1170.47     1127.61     11.17 o 
  -1  -4   7      501.79      508.50      6.66 o 
   0  -4   7       14.96       17.03      2.08 o 
   1  -4   7     5933.49     6465.79     43.96 o 
   2  -4   7     1561.12     1508.36     11.38 o 
   3  -4   7     1987.61     1963.63     16.52 o 
   4  -4   7      738.55      667.07      6.85 o 
   5  -4   7      169.32      196.44      4.82 o 
   6  -4   7       15.89       14.08      3.68 o 
   7  -4   7     1085.44     1059.14     13.40 o 
   8  -4   7      217.36      208.62      6.08 o 
   9  -4   7      221.45      204.50      6.83 o 
  10  -4   7        1.92        0.99      6.43 o 
  11  -4   7        2.53        5.27      4.30 o 
  12  -4   7      284.60      292.90      9.08 o 
 -13  -3   7      142.31      117.58      6.68 o 
 -12  -3   7        0.15        1.13      4.37 o 
 -11  -3   7       19.99       26.91      5.13 o 
 -10  -3   7     2120.23     2066.09     19.79 o 
  -9  -3   7     2726.32     2763.89     21.85 o 
  -8  -3   7     3176.12     3206.48     23.93 o 
  -7  -3   7       17.29       32.53      2.39 o 
  -6  -3   7     1216.56     1148.53      9.60 o 
  -5  -3   7     2081.68     2090.30     15.80 o 
  -4  -3   7     2425.18     2303.41     16.84 o 
  -3  -3   7     2204.45     2327.33     17.71 o 
  -2  -3   7       80.23       71.25      2.27 o 
  -1  -3   7      285.63      301.50      4.27 o 
   0  -3   7     1862.84     1979.28     13.14 o 
   1  -3   7     7624.11     7850.48     52.24 o 
   2  -3   7     5009.37     4767.95     40.17 o 
   3  -3   7       54.49       27.16      2.43 o 
   4  -3   7      140.25      177.46      4.74 o 
   5  -3   7      762.61      794.07      9.71 o 
   6  -3   7     3239.52     3193.49     27.26 o 
   7  -3   7     2989.63     3021.61     34.45 o 
   8  -3   7       56.79       78.42      4.96 o 
   9  -3   7       10.10        9.98      3.96 o 
  10  -3   7      117.25      126.50      6.19 o 
  11  -3   7       96.12       86.89      6.27 o 
  12  -3   7      900.22      920.65     14.14 o 
 -14  -2   7      400.52      391.40     10.93 o 
 -13  -2   7       51.24       65.49      5.48 o 
 -12  -2   7      294.35      260.58      9.89 o 
 -11  -2   7       52.78       35.83      4.63 o 
 -10  -2   7      970.23     1045.33     12.39 o 
  -9  -2   7     1221.55     1314.67     12.61 o 
  -8  -2   7     1875.65     1855.67     14.64 o 
  -7  -2   7       85.52       95.11      3.01 o 
  -6  -2   7     2128.18     2187.77     16.59 o 
  -5  -2   7      373.36      284.98      4.20 o 
  -4  -2   7     8870.23     8971.81     68.24 o 
  -3  -2   7     7036.02     7236.50     64.02 o 
  -2  -2   7      205.82      244.49      3.90 o 
  -1  -2   7      269.09      267.04      4.18 o 
   0  -2   7     5424.67     5840.89     38.26 o 
   1  -2   7    10688.91    10984.27     72.35 o 
   2  -2   7    17037.46    18425.52    128.72 o 
   3  -2   7       82.48       39.09      2.87 o 
   4  -2   7       52.38       43.37      3.18 o 
   5  -2   7     2620.46     2663.33     23.58 o 
   6  -2   7     3502.34     3718.91     28.31 o 
   7  -2   7      256.91      210.17      6.72 o 
   8  -2   7        3.34        6.48      4.06 o 
   9  -2   7      275.85      245.05      7.20 o 
  10  -2   7      106.10       96.95      5.80 o 
  11  -2   7      246.03      239.71      8.44 o 
  12  -2   7     1185.86     1186.94     19.05 o 
 -14  -1   7      259.52      245.82      9.15 o 
 -13  -1   7       74.78       69.23      5.48 o 
 -12  -1   7       36.89       68.01      5.45 o 
 -11  -1   7      645.82      643.13     10.16 o 
 -10  -1   7      509.61      562.53      7.99 o 
  -9  -1   7      496.46      501.30      7.21 o 
  -8  -1   7      652.23      610.12      6.73 o 
  -7  -1   7      114.42      142.73      3.24 o 
  -6  -1   7        1.24       12.51      1.74 o 
  -5  -1   7     2525.80     2604.00     19.95 o 
  -4  -1   7     7322.53     8178.43     60.40 o 
  -3  -1   7        3.49        7.73      1.97 o 
  -2  -1   7      193.58      265.34      3.59 o 
  -1  -1   7     4351.39     4643.87     30.60 o 
   0  -1   7     7321.84     7256.20     50.56 o 
   1  -1   7     7863.96     8226.96     61.89 o 
   2  -1   7    13326.69    13560.65     86.33 o 
   3  -1   7      396.19      314.48      5.27 o 
   4  -1   7      193.14      180.39      4.53 o 
   5  -1   7     2157.84     2227.23     19.24 o 
   6  -1   7     3301.65     3132.96     26.00 o 
   7  -1   7       60.21       82.18      4.19 o 
   8  -1   7      697.24      696.05     10.10 o 
   9  -1   7      461.33      461.39      9.28 o 
  10  -1   7      267.25      242.99      7.58 o 
  11  -1   7      455.10      458.99     11.76 o 
  12  -1   7      901.71      883.62     16.25 o 
 -14   0   7       15.48       10.46      7.63 o 
 -13   0   7      195.75      191.33      6.82 o 
 -12   0   7       65.10       56.37      4.96 o 
 -11   0   7     2056.67     2052.83     20.17 o 
 -10   0   7     2770.65     2682.40     22.11 o 
  -9   0   7     3663.06     3540.63     25.96 o 
  -8   0   7      883.48      848.30      9.22 o 
  -7   0   7      128.91      122.36      3.02 o 
  -6   0   7      820.99      786.51     10.60 o 
  -5   0   7     4938.86     4871.36     52.08 o 
  -4   0   7     1274.86     1141.42     17.01 o 
  -3   0   7      508.13      415.58      4.87 o 
  -2   0   7     3933.99     3978.64     29.89 o 
  -1   0   7      466.12      451.46      4.96 o 
   0   0   7    12105.76    12331.93     90.49 o 
   1   0   7    25401.21    26022.18    175.86 o 
   2   0   7     3538.57     3508.86     29.42 o 
   3   0   7      541.43      570.94      7.08 o 
   4   0   7     1146.93     1103.25     11.68 o 
   5   0   7     2632.56     2662.69     21.82 o 
   6   0   7     4405.21     4548.86     35.32 o 
   7   0   7      491.46      608.63      8.73 o 
   8   0   7      453.71      433.38      7.82 o 
   9   0   7      244.97      272.04      6.88 o 
  10   0   7      990.45      970.07     12.15 o 
  11   0   7      715.70      741.17     14.54 o 
  12   0   7     1054.31     1029.76     17.72 o 
 -14   1   7       40.50       28.56      7.79 o 
 -13   1   7      201.26      165.23      8.20 o 
 -12   1   7      156.97      155.88      6.25 o 
 -11   1   7      306.55      342.55      6.97 o 
 -10   1   7     1085.48     1053.64     10.37 o 
  -9   1   7     1303.74     1213.53     11.44 o 
  -8   1   7      221.50      223.05      6.08 o 
  -7   1   7     1032.36     1031.21     12.11 o 
  -6   1   7     4498.43     4519.06     41.71 o 
  -5   1   7      505.10      345.96     11.33 o 
  -4   1   7        1.38        6.00      2.71 o 
  -3   1   7      180.44      207.75      4.47 o 
  -2   1   7     3642.14     3954.93     29.99 o 
  -1   1   7     1563.74     1607.65     12.26 o 
   0   1   7     6972.35     7078.40     49.32 o 
   1   1   7    11855.78    12347.52     92.86 o 
   2   1   7     1127.12     1596.42     14.39 o 
   3   1   7      409.65      518.31      6.83 o 
   4   1   7     1986.05     1983.21     16.94 o 
   5   1   7     2426.40     2478.62     20.80 o 
   6   1   7     2903.26     3053.80     26.98 o 
   7   1   7       99.55       88.06      4.42 o 
   8   1   7      270.54      328.19      7.12 o 
   9   1   7      247.75      247.63      6.76 o 
  10   1   7      452.28      468.74      8.84 o 
  11   1   7     1294.24     1228.86     16.40 o 
  12   1   7      556.26      617.52     15.16 o 
 -14   2   7       76.22       81.26      8.96 o 
 -13   2   7        1.36       -8.63      6.30 o 
 -12   2   7      309.81      284.95      9.02 o 
 -11   2   7       56.58       53.22      4.80 o 
 -10   2   7     1704.30     1649.41     15.57 o 
  -9   2   7     1761.58     1710.40     17.60 o 
  -8   2   7      409.37      399.17      7.55 o 
  -7   2   7     1600.77     1541.14     15.21 o 
  -6   2   7     7151.81     7087.70     58.62 o 
  -5   2   7     1975.04     1940.59     17.35 o 
  -4   2   7      514.60      436.82      4.48 o 
  -3   2   7       50.76       28.36      1.97 o 
  -2   2   7      895.85     1094.67     15.46 o 
  -1   2   7       80.39       63.87      2.41 o 
   0   2   7    11470.42    11802.48     84.81 o 
   1   2   7     1206.12      929.96      9.15 o 
   2   2   7       12.86       -4.10      2.33 o 
   3   2   7     1552.26     1650.44     13.64 o 
   4   2   7     4831.47     4766.07     35.58 o 
   5   2   7     5478.84     5615.98     42.38 o 
   6   2   7      237.43      253.57      6.20 o 
   7   2   7      547.38      549.08      8.46 o 
   8   2   7      523.90      492.24      8.42 o 
   9   2   7      102.56      103.63      5.45 o 
  10   2   7      832.52      847.81     11.56 o 
  11   2   7     1107.46     1115.50     15.71 o 
 -14   3   7      173.20      188.80      9.15 o 
 -13   3   7       10.98       16.95      7.23 o 
 -12   3   7      159.78      158.31      7.32 o 
 -11   3   7     1744.70     1696.36     19.99 o 
 -10   3   7     1478.62     1441.46     16.51 o 
  -9   3   7      109.98       96.76      5.21 o 
  -8   3   7      926.67      861.19     10.96 o 
  -7   3   7     4233.59     3903.06     35.55 o 
  -6   3   7     4814.67     4693.17     40.42 o 
  -5   3   7      994.74      899.54      9.04 o 
  -4   3   7        3.18       16.62      1.58 o 
  -3   3   7      336.78      378.49      4.39 o 
  -2   3   7      614.35      596.18      6.29 o 
  -1   3   7      337.69      262.81      4.34 o 
   0   3   7     7105.45     7112.05     54.64 o 
   1   3   7      716.47      569.16      6.51 o 
   2   3   7      539.99      718.81      8.97 o 
   3   3   7      347.44      406.00      6.34 o 
   4   3   7     6729.12     6624.45     45.86 o 
   5   3   7     5975.62     5710.75     42.85 o 
   6   3   7       35.83       55.41      3.95 o 
   7   3   7     1624.52     1515.82     16.76 o 
   8   3   7        9.16       12.02      4.06 o 
   9   3   7       46.52       49.10      4.92 o 
  10   3   7       89.68      101.52      5.83 o 
  11   3   7      228.05      238.62      8.49 o 
 -14   4   7      170.88      169.00     10.89 o 
 -13   4   7       26.53       21.14      6.06 o 
 -12   4   7      366.81      394.34     10.53 o 
 -11   4   7     1482.29     1462.72     19.53 o 
 -10   4   7      473.63      486.33     10.83 o 
  -9   4   7       25.88       28.95      4.07 o 
  -8   4   7     1103.66     1041.92     14.91 o 
  -7   4   7     4313.10     4170.87     35.07 o 
  -6   4   7     1726.85     1617.95     12.79 o 
  -5   4   7      287.67      291.56      4.49 o 
  -4   4   7        0.75        3.02      1.75 o 
  -3   4   7        0.15       -1.78      1.87 o 
  -2   4   7       42.26       79.57      3.14 o 
  -1   4   7     1237.80     1057.72      9.72 o 
   0   4   7     1486.89     1281.64     11.63 o 
   1   4   7     1452.26     1396.10     14.71 o 
   2   4   7      260.64      341.67      5.45 o 
   3   4   7      555.27      479.96      7.28 o 
   4   4   7     3825.33     3766.22     28.13 o 
   5   4   7     4272.34     4286.56     31.98 o 
   6   4   7      106.03      123.62      4.56 o 
   7   4   7        0.15       -1.38      3.43 o 
   8   4   7      779.57      742.38     11.64 o 
   9   4   7      358.76      436.94     11.42 o 
  10   4   7      440.95      451.61      9.83 o 
  11   4   7      352.15      351.90      9.33 o 
 -13   5   7       37.55       36.61      6.22 o 
 -12   5   7      623.39      675.65     12.67 o 
 -11   5   7      384.81      403.17      9.19 o 
 -10   5   7     1178.07     1134.13     13.55 o 
  -9   5   7      137.97      120.48      6.84 o 
  -8   5   7      940.35      941.59     10.99 o 
  -7   5   7     2093.87     2052.71     17.15 o 
  -6   5   7      261.93      198.32      4.15 o 
  -5   5   7       22.01       22.25      2.29 o 
  -4   5   7       45.97       55.92      2.56 o 
  -3   5   7      570.67      677.96      8.09 o 
  -2   5   7       86.03       58.61      3.27 o 
  -1   5   7     2328.76     2227.66     17.69 o 
   0   5   7     1100.58     1083.88     10.76 o 
   1   5   7      306.08      334.27      5.42 o 
   2   5   7      528.62      530.37      6.46 o 
   3   5   7      822.64      775.82      8.39 o 
   4   5   7     2063.02     2127.21     18.73 o 
   5   5   7      442.02      434.76      7.32 o 
   6   5   7      179.34      163.39      5.18 o 
   7   5   7        5.07        9.07      3.57 o 
   8   5   7      240.58      263.93      7.11 o 
   9   5   7      400.91      399.38      9.08 o 
  10   5   7      558.18      553.50     10.72 o 
 -13   6   7       15.88       14.12      6.08 o 
 -12   6   7      263.01      275.44      9.21 o 
 -11   6   7      776.70      809.95     12.02 o 
 -10   6   7      325.13      315.79      8.25 o 
  -9   6   7        1.56        3.45      2.98 o 
  -8   6   7     2017.91     1938.50     17.70 o 
  -7   6   7     1710.79     1726.43     15.28 o 
  -6   6   7      391.33      390.36      6.43 o 
  -5   6   7       28.00       33.36      3.03 o 
  -4   6   7      158.71      130.46      3.91 o 
  -3   6   7      272.37      261.18      6.08 o 
  -2   6   7      346.32      358.55      6.78 o 
  -1   6   7     1413.94     1264.80     12.72 o 
   0   6   7     1842.69     1756.80     14.23 o 
   1   6   7     1806.01     1891.47     16.50 o 
   2   6   7        7.62        6.97      2.99 o 
   3   6   7     3070.61     2856.58     21.15 o 
   4   6   7     4292.40     4181.65     32.48 o 
   5   6   7        5.93        5.24      3.31 o 
   6   6   7      379.51      404.09      7.62 o 
   7   6   7        6.41        7.83      3.86 o 
   8   6   7      184.18      176.81      6.18 o 
   9   6   7      252.86      246.23      8.20 o 
 -13   7   7      152.36      171.82     12.44 o 
 -12   7   7      750.26      786.63     14.20 o 
 -11   7   7      159.20      172.65      7.96 o 
 -10   7   7      158.43      160.99      5.80 o 
  -9   7   7       13.02       14.48      4.41 o 
  -8   7   7     2805.81     2722.46     26.34 o 
  -7   7   7     2061.56     2011.52     22.32 o 
  -6   7   7     1031.66     1067.90     12.72 o 
  -5   7   7     1541.33     1461.45     15.53 o 
  -4   7   7      326.66      363.94      8.04 o 
  -3   7   7      327.66      328.06      7.93 o 
  -2   7   7     1876.29     1918.96     20.13 o 
  -1   7   7     2649.52     2555.33     24.79 o 
   0   7   7      589.37      538.36      8.04 o 
   1   7   7     1210.19     1291.13     12.85 o 
   2   7   7     1973.91     2069.17     19.50 o 
   3   7   7     1205.30     1150.96     11.20 o 
   4   7   7     1114.19     1161.36     12.26 o 
   5   7   7       79.31       70.74      4.75 o 
   6   7   7       94.33       97.29      5.02 o 
   7   7   7      474.40      412.78      8.46 o 
   8   7   7      152.41      150.61      6.10 o 
   9   7   7      825.94      845.35     12.87 o 
 -12   8   7      172.96      170.59      8.99 o 
 -11   8   7        8.47       13.29      5.95 o 
 -10   8   7      102.77      105.62      6.34 o 
  -9   8   7       20.92       21.75      4.66 o 
  -8   8   7      267.92      278.43     10.25 o 
  -7   8   7      284.10      291.61      7.90 o 
  -6   8   7      471.48      470.66      9.58 o 
  -5   8   7      352.08      354.98      8.59 o 
  -4   8   7       36.90       29.55      4.66 o 
  -3   8   7      279.95      346.52      8.12 o 
  -2   8   7     1619.40     1411.15     15.85 o 
  -1   8   7     1657.97     1943.54     18.48 o 
   0   8   7     2007.03     1969.72     17.62 o 
   1   8   7      275.85      254.57      6.64 o 
   2   8   7      912.38      814.72     10.33 o 
   3   8   7     2209.77     2300.39     20.47 o 
   4   8   7      324.08      303.77      7.58 o 
   5   8   7      446.27      449.14      9.26 o 
   6   8   7       37.76       24.46      4.91 o 
   7   8   7       29.02       32.29      4.68 o 
   8   8   7      537.61      526.44     10.19 o 
 -12   9   7       60.43       78.16      9.24 o 
 -11   9   7      393.26      427.20     14.43 o 
 -10   9   7        7.12        6.68      5.12 o 
  -9   9   7     1816.09     1778.67     25.08 o 
  -8   9   7     1041.85     1040.65     16.27 o 
  -7   9   7       47.20       65.09      5.57 o 
  -6   9   7        1.12       -0.36      4.44 o 
  -5   9   7      110.32      117.63      6.58 o 
  -4   9   7       56.64       59.26      5.52 o 
  -3   9   7      927.33      958.13     16.42 o 
  -2   9   7     1612.62     1485.28     16.94 o 
  -1   9   7     2791.01     2610.15     23.54 o 
   0   9   7      220.32      178.32      5.60 o 
   1   9   7      732.96      781.32     10.46 o 
   2   9   7     1947.45     1891.83     20.93 o 
   3   9   7     1415.52     1470.73     16.38 o 
   4   9   7       69.73       63.00      5.32 o 
   5   9   7       24.41       15.17      5.04 o 
   6   9   7      227.19      207.87      7.69 o 
   7   9   7      230.43      284.92      8.38 o 
 -11  10   7       37.78       22.93      9.18 o 
 -10  10   7      330.92      338.32     14.20 o 
  -9  10   7     1217.61     1214.34     21.40 o 
  -8  10   7      672.51      691.05     13.49 o 
  -7  10   7      165.65      164.08      7.72 o 
  -6  10   7       17.43        5.49      5.02 o 
  -5  10   7       88.74       57.03      5.98 o 
  -4  10   7      775.91      771.35     17.27 o 
  -3  10   7      279.66      272.36      8.59 o 
  -2  10   7      467.57      499.88     10.80 o 
  -1  10   7     1126.20     1069.68     13.40 o 
   0  10   7        0.72        2.01      3.71 o 
   1  10   7      106.98      126.11      5.52 o 
   2  10   7     1137.69     1202.11     14.06 o 
   3  10   7      993.23     1001.65     13.65 o 
   4  10   7        1.01        0.85      4.44 o 
   5  10   7       34.24       26.35      5.22 o 
   6  10   7      142.27      148.71      7.58 o 
 -10  11   7      404.25      416.71     16.79 o 
  -9  11   7      838.98      843.97     16.91 o 
  -8  11   7      416.69      417.05     16.08 o 
  -7  11   7       71.87       70.12      6.51 o 
  -6  11   7        0.03       -4.63      5.26 o 
  -5  11   7      418.85      424.05     17.36 o 
  -4  11   7      932.19      883.28     19.33 o 
  -3  11   7      222.07      217.30      8.29 o 
  -2  11   7      409.13      419.37     10.77 o 
  -1  11   7      204.15      212.26      7.51 o 
   0  11   7      111.48      119.50      6.13 o 
   1  11   7     1320.86     1404.96     15.58 o 
   2  11   7      699.18      671.60     11.30 o 
   3  11   7      263.78      258.89      8.04 o 
   4  11   7       22.82       37.46      5.27 o 
   5  11   7      304.74      342.00      9.47 o 
  -8  12   7      203.90      246.96     10.36 o 
  -7  12   7       25.79       22.99      6.24 o 
  -6  12   7        3.20        8.17      5.95 o 
  -5  12   7     1603.17     1601.05     22.48 o 
  -4  12   7       20.63       29.23      5.81 o 
  -3  12   7       42.68       40.84      6.06 o 
  -2  12   7      171.69      153.66      7.88 o 
  -1  12   7       36.23       43.11      5.59 o 
   0  12   7      223.62      207.15      8.64 o 
   1  12   7      471.84      404.98     10.49 o 
   2  12   7      743.74      744.75     13.25 o 
   3  12   7      361.09      370.87      9.29 o 
  -7  13   7        7.97        5.75      7.55 o 
  -6  13   7      125.24      150.46      8.84 o 
  -5  13   7      272.34      248.31      9.64 o 
  -4  13   7        3.71        2.66      5.69 o 
  -3  13   7      150.08      130.89      7.46 o 
  -2  13   7      117.88      103.63      7.58 o 
  -1  13   7      113.26      103.57      6.85 o 
   0  13   7      316.18      298.17     10.98 o 
   1  13   7      108.76       93.04      7.10 o 
  -1 -16   8      223.55      231.03      9.11 o 
   0 -16   8      446.08      485.83     11.82 o 
   1 -16   8      584.39      605.49     12.34 o 
   2 -16   8       40.91       54.76      6.32 o 
   3 -16   8      409.76      426.82     15.14 o 
  -4 -15   8      258.00      259.66      9.37 o 
  -3 -15   8       91.70       84.58      6.99 o 
  -2 -15   8      125.74      140.41      9.55 o 
  -1 -15   8      565.00      546.34     11.75 o 
   0 -15   8      630.81      682.38     18.38 o 
   1 -15   8        4.78        1.01      5.28 o 
   2 -15   8      468.40      478.98     10.75 o 
   3 -15   8     1379.24     1363.24     19.15 o 
   4 -15   8      741.60      824.44     15.47 o 
   5 -15   8      580.14      588.26     13.71 o 
   6 -15   8       71.39       67.75      8.11 o 
  -6 -14   8      343.25      375.76     12.38 o 
  -5 -14   8        9.23       19.79      6.18 o 
  -4 -14   8      847.81      838.57     14.01 o 
  -3 -14   8       65.95       50.94      5.84 o 
  -2 -14   8      350.30      389.17     10.85 o 
  -1 -14   8      863.14      828.12     13.51 o 
   0 -14   8      993.25     1006.84     14.85 o 
   1 -14   8      223.57      218.20      8.07 o 
   2 -14   8      188.96      215.47      7.83 o 
   3 -14   8     1441.38     1484.25     18.51 o 
   4 -14   8     1306.35     1359.48     18.20 o 
   5 -14   8      262.77      270.20      9.10 o 
   6 -14   8      264.60      257.78     10.93 o 
   7 -14   8       73.34       82.31      9.68 o 
  -7 -13   8     1039.73     1029.84     15.65 o 
  -6 -13   8      656.30      665.05     14.40 o 
  -5 -13   8       20.80        7.17      5.46 o 
  -4 -13   8      515.75      548.04     11.09 o 
  -3 -13   8      124.38      103.17      6.29 o 
  -2 -13   8     1344.85     1373.64     17.27 o 
  -1 -13   8      311.88      343.21      9.16 o 
   0 -13   8      100.95       93.78      6.03 o 
   1 -13   8        0.20        9.18      4.70 o 
   2 -13   8      633.38      643.43     15.06 o 
   3 -13   8       89.31      114.81      6.56 o 
   4 -13   8      326.27      325.43      9.37 o 
   5 -13   8        0.28       -1.25      4.33 o 
   6 -13   8       91.85       99.38      6.18 o 
   7 -13   8      506.10      440.91     11.08 o 
   8 -13   8      468.31      518.99     11.29 o 
   9 -13   8      579.44      571.34     15.17 o 
  -8 -12   8      424.28      403.46      9.98 o 
  -7 -12   8     1012.91     1059.45     16.43 o 
  -6 -12   8        4.36       -1.83      5.34 o 
  -5 -12   8      680.99      665.21     12.76 o 
  -4 -12   8      331.70      312.84      9.56 o 
  -3 -12   8      971.74     1019.45     14.08 o 
  -2 -12   8     1410.08     1235.20     14.84 o 
  -1 -12   8      412.36      465.39      9.85 o 
   0 -12   8       39.74       49.88      5.88 o 
   1 -12   8      452.93      435.31      9.68 o 
   2 -12   8     1679.25     1683.08     20.54 o 
   3 -12   8      842.94      868.15     15.91 o 
   4 -12   8      848.33      845.51     11.72 o 
   5 -12   8        3.76        3.25      4.00 o 
   6 -12   8       76.79       90.92      5.40 o 
   7 -12   8      407.49      409.72     10.43 o 
   8 -12   8      296.17      326.42     10.67 o 
   9 -12   8      302.40      297.50      9.15 o 
  -9 -11   8      493.27      481.33     10.62 o 
  -8 -11   8     1738.65     1712.08     25.72 o 
  -7 -11   8      358.95      411.64     12.08 o 
  -6 -11   8        8.98        5.53      4.98 o 
  -5 -11   8     1383.81     1373.06     17.46 o 
  -4 -11   8       18.06       15.87      4.14 o 
  -3 -11   8     1280.10     1369.54     15.46 o 
  -2 -11   8     1486.04     1408.32     15.57 o 
  -1 -11   8      851.75      798.78     11.20 o 
   0 -11   8      399.12      385.92      8.20 o 
   1 -11   8      702.82      712.17     11.48 o 
   2 -11   8      812.80      871.51     11.74 o 
   3 -11   8     1215.93     1188.60     13.99 o 
   4 -11   8       44.49       37.93      3.87 o 
   5 -11   8      213.07      219.85      6.08 o 
   6 -11   8      476.88      465.79     10.07 o 
   7 -11   8      199.04      201.07      6.81 o 
   8 -11   8      200.69      202.69      7.52 o 
   9 -11   8      393.19      422.59      9.63 o 
  10 -11   8      156.12      160.57      7.25 o 
 -10 -10   8     1140.21     1168.10     17.99 o 
  -9 -10   8      284.23      287.41      7.87 o 
  -8 -10   8     1879.75     1866.70     29.90 o 
  -7 -10   8       11.96        0.06      4.17 o 
  -6 -10   8      192.28      190.41      6.24 o 
  -5 -10   8      969.36     1025.28     12.07 o 
  -4 -10   8      635.72      621.79      8.55 o 
  -3 -10   8     1495.79     1382.26     19.08 o 
  -2 -10   8     1037.44     1063.09     17.15 o 
  -1 -10   8        7.53       -0.54      3.53 o 
   0 -10   8      190.11      166.90      5.53 o 
   1 -10   8        5.27        1.22      3.80 o 
   2 -10   8     1632.54     1551.11     18.22 o 
   3 -10   8      351.48      388.86      8.19 o 
   4 -10   8       23.52       17.26      3.74 o 
   5 -10   8      501.27      492.30      7.78 o 
   6 -10   8      838.55      779.06      9.95 o 
   7 -10   8      651.94      710.85     10.21 o 
   8 -10   8      313.75      323.67      9.80 o 
   9 -10   8      583.78      595.49     10.04 o 
  10 -10   8        2.07        9.41      4.67 o 
  11 -10   8      204.32      204.65      7.97 o 
 -11  -9   8       95.06       88.44      6.81 o 
 -10  -9   8      883.56      826.67     15.72 o 
  -9  -9   8     1455.22     1458.07     26.46 o 
  -8  -9   8      207.77      224.45      7.25 o 
  -7  -9   8        7.67        0.40      3.53 o 
  -6  -9   8     1863.77     1748.44     17.45 o 
  -5  -9   8        5.17        4.97      3.12 o 
  -4  -9   8     1365.82     1407.49     12.74 o 
  -3  -9   8      639.93      623.42      8.73 o 
  -2  -9   8     1614.15     1600.00     15.09 o 
  -1  -9   8       19.54        9.39      3.18 o 
   0  -9   8      893.66      925.34     11.26 o 
   1  -9   8     1462.56     1439.74     14.50 o 
   2  -9   8     4031.38     3900.65     31.56 o 
   3  -9   8      316.64      341.56      6.41 o 
   4  -9   8        5.78        5.65      3.33 o 
   5  -9   8      184.30      162.80      4.97 o 
   6  -9   8     1279.39     1297.53     12.96 o 
   7  -9   8       36.10       50.75      3.88 o 
   8  -9   8      953.59      937.37     11.85 o 
   9  -9   8      169.15      160.58      6.25 o 
  10  -9   8        0.97        4.09      4.42 o 
  11  -9   8      244.03      250.52      8.27 o 
 -11  -8   8      277.60      254.35      8.74 o 
 -10  -8   8     1454.08     1348.76     17.39 o 
  -9  -8   8     1997.03     1984.73     21.23 o 
  -8  -8   8      347.37      397.52      8.56 o 
  -7  -8   8        4.97        5.59      3.83 o 
  -6  -8   8     2197.37     2032.26     16.67 o 
  -5  -8   8       59.64       49.86      3.63 o 
  -4  -8   8      351.08      338.01      6.49 o 
  -3  -8   8     1227.32     1111.85     14.78 o 
  -2  -8   8       40.10       60.36      3.48 o 
  -1  -8   8      392.47      377.01      6.81 o 
   0  -8   8       24.26        7.58      3.09 o 
   1  -8   8     3164.65     3196.66     31.30 o 
   2  -8   8     2415.46     2406.12     19.65 o 
   3  -8   8      899.04      804.33      8.96 o 
   4  -8   8      369.63      386.62      6.25 o 
   5  -8   8      290.27      308.66      5.25 o 
   6  -8   8      552.03      593.35      8.33 o 
   7  -8   8      487.28      448.01      6.92 o 
   8  -8   8      545.72      551.82      8.13 o 
   9  -8   8      173.21      168.99      5.62 o 
  10  -8   8        1.43        2.45      3.87 o 
  11  -8   8      204.13      218.48      7.65 o 
 -12  -7   8        0.31       -2.63      5.10 o 
 -11  -7   8      335.38      326.75     12.70 o 
 -10  -7   8     1940.62     1895.78     22.41 o 
  -9  -7   8     2395.75     2273.20     22.91 o 
  -8  -7   8     1872.07     1789.72     17.86 o 
  -7  -7   8      485.79      494.67      8.20 o 
  -6  -7   8     1317.50     1346.73     12.01 o 
  -5  -7   8       20.62       13.73      2.64 o 
  -4  -7   8       66.48       48.18      3.01 o 
  -3  -7   8      858.02      888.65      9.27 o 
  -2  -7   8        0.17        0.33      2.53 o 
  -1  -7   8      354.14      357.16      6.45 o 
   0  -7   8     3122.58     3013.21     25.57 o 
   1  -7   8     9014.46     8997.91     65.74 o 
   2  -7   8     2439.87     2350.58     18.01 o 
   3  -7   8      635.70      596.94      7.13 o 
   4  -7   8     1208.68     1231.49      9.83 o 
   5  -7   8      351.22      300.08      5.21 o 
   6  -7   8      564.09      566.54      7.65 o 
   7  -7   8      596.76      545.16      7.73 o 
   8  -7   8      304.80      333.61      6.89 o 
   9  -7   8      129.26      121.69      4.98 o 
  10  -7   8      123.73      145.73      6.12 o 
  11  -7   8      782.80      787.19     12.24 o 
  12  -7   8      463.49      543.92     10.90 o 
 -12  -6   8       22.81       33.02      5.46 o 
 -11  -6   8     1236.14     1261.65     15.56 o 
 -10  -6   8     1903.65     1906.75     22.10 o 
  -9  -6   8     2295.18     2263.63     24.03 o 
  -8  -6   8      346.46      352.38      7.36 o 
  -7  -6   8      958.80     1009.56     10.40 o 
  -6  -6   8       96.62      109.28      3.92 o 
  -5  -6   8      293.44      257.17      4.64 o 
  -4  -6   8      438.48      466.92      5.44 o 
  -3  -6   8      625.03      658.67      7.08 o 
  -2  -6   8      392.24      430.63      6.16 o 
  -1  -6   8      795.66     1042.35     11.57 o 
   0  -6   8     1292.45     1121.79     11.20 o 
   1  -6   8     7049.83     7243.16     48.05 o 
   2  -6   8     4673.58     4816.47     31.66 o 
   3  -6   8        3.53        3.01      2.16 o 
   4  -6   8      585.41      592.79      7.14 o 
   5  -6   8     1275.31     1360.18     11.59 o 
   6  -6   8      701.09      669.00      8.90 o 
   7  -6   8      477.34      474.58      7.40 o 
   8  -6   8       89.78       91.19      5.51 o 
   9  -6   8        7.86        5.19      3.67 o 
  10  -6   8      249.98      261.26      8.99 o 
  11  -6   8      277.91      288.06      8.21 o 
  12  -6   8      586.97      592.70     11.20 o 
 -13  -5   8       29.27       29.06      6.00 o 
 -12  -5   8      176.52      165.98      7.29 o 
 -11  -5   8     1052.46     1030.94     13.55 o 
 -10  -5   8     2684.51     2591.48     25.45 o 
  -9  -5   8     2585.96     2590.75     24.41 o 
  -8  -5   8       43.12       46.42      3.97 o 
  -7  -5   8      288.54      299.27      7.72 o 
  -6  -5   8      941.42      904.80      9.61 o 
  -5  -5   8     2162.90     2118.25     17.17 o 
  -4  -5   8     2965.11     2946.32     21.33 o 
  -3  -5   8       16.50       43.82      2.31 o 
  -2  -5   8       46.06       64.77      3.29 o 
  -1  -5   8       27.60       56.38      2.90 o 
   0  -5   8    11848.42    12130.91     89.51 o 
   1  -5   8    16930.04    17401.97    106.33 o 
   2  -5   8     3266.15     3179.28     21.62 o 
   3  -5   8       44.47       73.91      2.91 o 
   4  -5   8     5991.66     6156.03     43.88 o 
   5  -5   8     9155.34     9261.75     60.43 o 
   6  -5   8     3598.10     3668.15     27.95 o 
   7  -5   8     1662.29     1717.67     16.64 o 
   8  -5   8       23.97       25.44      3.83 o 
   9  -5   8       25.77       20.93      4.78 o 
  10  -5   8      147.93      149.40      6.25 o 
  11  -5   8      749.51      820.53     12.41 o 
  12  -5   8      796.47      757.22     13.28 o 
 -13  -4   8        0.63       -8.35      5.08 o 
 -12  -4   8       59.14       70.60      5.79 o 
 -11  -4   8      827.37      774.58     12.00 o 
 -10  -4   8     1934.37     2033.04     20.93 o 
  -9  -4   8     1123.42     1063.98     12.24 o 
  -8  -4   8       51.72       49.54      3.16 o 
  -7  -4   8      993.57      944.75      9.78 o 
  -6  -4   8     2682.25     2763.45     20.40 o 
  -5  -4   8     1949.30     2005.53     16.26 o 
  -4  -4   8     5380.68     5847.82     37.77 o 
  -3  -4   8      132.39      185.73      3.92 o 
  -2  -4   8       18.86        4.97      1.86 o 
  -1  -4   8     2942.03     2917.89     23.93 o 
   0  -4   8     9504.92     9882.76     64.05 o 
   1  -4   8     1009.39      945.75     10.03 o 
   2  -4   8      403.00      491.36      5.55 o 
   3  -4   8      114.08       68.61      3.07 o 
   4  -4   8      869.22      835.05     10.32 o 
   5  -4   8     3589.69     3392.02     25.37 o 
   6  -4   8     1409.01     1517.33     15.72 o 
   7  -4   8     1512.77     1480.39     15.90 o 
   8  -4   8      490.87      495.38      9.33 o 
   9  -4   8       68.45       61.16      5.29 o 
  10  -4   8      310.49      287.60      8.85 o 
  11  -4   8      525.47      541.95     10.97 o 
  12  -4   8      351.89      362.28      9.95 o 
 -13  -3   8       18.08       13.14      5.03 o 
 -12  -3   8      207.68      183.94      7.20 o 
 -11  -3   8     2096.66     2113.34     20.88 o 
 -10  -3   8      972.65      917.18     14.68 o 
  -9  -3   8      712.39      697.10      9.11 o 
  -8  -3   8      412.65      417.86      7.15 o 
  -7  -3   8     1726.14     1672.32     14.25 o 
  -6  -3   8     1672.73     1468.70     12.89 o 
  -5  -3   8     1992.94     1930.79     15.41 o 
  -4  -3   8     1658.46     1692.16     14.16 o 
  -3  -3   8        1.12       16.04      2.00 o 
  -2  -3   8        3.88       18.40      2.27 o 
  -1  -3   8    10163.08    11044.51     78.69 o 
   0  -3   8     3512.29     3430.07     23.50 o 
   1  -3   8     4249.19     4323.33     29.98 o 
   2  -3   8      350.13      344.46      5.37 o 
   3  -3   8     1368.02     1278.17     12.89 o 
   4  -3   8     1386.77     1353.13     14.37 o 
   5  -3   8     1828.21     1755.72     16.40 o 
   6  -3   8      703.20      643.50      9.28 o 
   7  -3   8      357.73      295.34      7.88 o 
   8  -3   8      407.76      412.97      8.75 o 
   9  -3   8      333.47      337.91      8.40 o 
  10  -3   8     1684.30     1726.68     20.28 o 
  11  -3   8      778.43      794.11     14.54 o 
  12  -3   8     1119.35     1176.36     17.77 o 
 -14  -2   8        0.72       -5.66      4.97 o 
 -13  -2   8       19.15       14.66      5.01 o 
 -12  -2   8     1462.52     1477.29     16.97 o 
 -11  -2   8      899.94      937.40     12.13 o 
 -10  -2   8     1299.64     1280.75     14.81 o 
  -9  -2   8       45.22       61.62      3.52 o 
  -8  -2   8        5.62        3.30      2.27 o 
  -7  -2   8      237.94      172.75      3.92 o 
  -6  -2   8     2140.63     2047.44     15.10 o 
  -5  -2   8     8171.63     8554.09     59.46 o 
  -4  -2   8      961.53     1157.47      9.86 o 
  -3  -2   8      106.74      147.60      3.54 o 
  -2  -2   8    12840.08    13679.78     96.56 o 
  -1  -2   8     4205.94     4182.22     26.73 o 
   0  -2   8     6559.72     6937.74     43.14 o 
   1  -2   8     1315.65     1366.54     12.53 o 
   2  -2   8     2101.94     1905.69     16.00 o 
   3  -2   8      967.74      832.80      9.24 o 
   4  -2   8     2942.90     2734.96     23.33 o 
   5  -2   8     1623.02     1477.91     14.92 o 
   6  -2   8        2.12       12.96      3.54 o 
   7  -2   8      295.85      249.56      6.79 o 
   8  -2   8       99.93      121.77      5.59 o 
   9  -2   8      264.78      267.87      7.77 o 
  10  -2   8     1857.05     1877.28     21.40 o 
  11  -2   8     1019.68      973.04     15.18 o 
  12  -2   8      349.70      342.57     11.53 o 
 -14  -1   8       10.06       10.33      6.41 o 
 -13  -1   8      242.71      275.37      7.91 o 
 -12  -1   8     1450.69     1536.35     18.24 o 
 -11  -1   8       28.61       28.37      4.51 o 
 -10  -1   8       42.07       39.14      3.62 o 
  -9  -1   8      527.03      520.82      6.59 o 
  -8  -1   8     1646.89     1590.81     12.41 o 
  -7  -1   8      790.50      721.15      7.26 o 
  -6  -1   8     5100.70     5182.79     37.32 o 
  -5  -1   8      193.41      203.62      4.53 o 
  -4  -1   8     2966.08     3207.57     23.91 o 
  -3  -1   8     1148.24     1211.00     11.67 o 
  -2  -1   8     5358.53     5615.96     38.04 o 
  -1  -1   8     4804.88     4735.06     30.06 o 
   0  -1   8     4504.60     4271.99     27.20 o 
   1  -1   8      879.00      870.28      8.63 o 
   2  -1   8     7536.83     8306.82     62.03 o 
   3  -1   8     1288.34     1172.24     11.07 o 
   4  -1   8     3801.39     3649.35     30.33 o 
   5  -1   8     1174.54     1220.19     16.42 o 
   6  -1   8      279.43      274.01      7.29 o 
   7  -1   8      741.96      734.47      9.73 o 
   8  -1   8      190.16      181.73      6.04 o 
   9  -1   8      760.66      747.54     11.12 o 
  10  -1   8     1072.58     1044.32     16.08 o 
  11  -1   8     1979.54     1969.82     29.54 o 
  12  -1   8        0.57       -2.24      6.09 o 
 -14   0   8        1.89       -0.46      6.13 o 
 -13   0   8      253.92      250.89      8.85 o 
 -12   0   8     1968.34     1972.83     20.28 o 
 -11   0   8      942.51      983.20     11.97 o 
 -10   0   8       47.37       42.31      3.49 o 
  -9   0   8      642.06      621.90      8.25 o 
  -8   0   8     3761.06     3695.31     31.08 o 
  -7   0   8     3241.60     3359.39     38.61 o 
  -6   0   8        3.02        2.10      3.32 o 
  -5   0   8      346.10      366.44      6.51 o 
  -4   0   8     1752.56     1907.55     15.78 o 
  -3   0   8     1273.12     1408.78     16.85 o 
  -2   0   8     1056.47     1026.81      8.72 o 
  -1   0   8     9351.84     9487.70     57.18 o 
   0   0   8     7298.26     7744.83     53.80 o 
   1   0   8      136.01      158.89      3.90 o 
   2   0   8     1110.90     1171.70     10.82 o 
   3   0   8     2321.10     2012.85     16.82 o 
   4   0   8     2057.72     2088.26     22.62 o 
   5   0   8     1711.42     1846.10     17.66 o 
   6   0   8      527.29      489.62      8.19 o 
   7   0   8       13.27       -0.45      3.32 o 
   8   0   8        5.21       13.34      3.62 o 
   9   0   8     1506.83     1501.30     16.32 o 
  10   0   8      826.96      796.40     13.61 o 
  11   0   8      751.14      776.84     13.97 o 
  12   0   8       50.44       19.57      6.61 o 
 -14   1   8        0.48       -4.62      6.72 o 
 -13   1   8      776.52      801.16     14.32 o 
 -12   1   8      781.42      798.89     12.54 o 
 -11   1   8     1335.13     1351.34     16.02 o 
 -10   1   8        2.37        2.33      3.42 o 
  -9   1   8      494.85      496.07      8.89 o 
  -8   1   8     2466.68     2490.53     23.93 o 
  -7   1   8     2282.17     2227.62     25.19 o 
  -6   1   8      450.93      471.50      9.68 o 
  -5   1   8      216.89      208.17     10.19 o 
  -4   1   8      396.44      343.54      6.87 o 
  -3   1   8      865.51      705.98      8.89 o 
  -2   1   8     1249.16     1158.70     11.16 o 
  -1   1   8     6569.00     6664.00     41.11 o 
   0   1   8     2429.13     2270.73     17.70 o 
   1   1   8        0.99        1.56      2.16 o 
   2   1   8       21.81        9.32      2.27 o 
   3   1   8     1281.31     1254.39     12.60 o 
   4   1   8     4114.25     3963.02     37.59 o 
   5   1   8      920.58      913.66     10.63 o 
   6   1   8      127.76      129.23      5.44 o 
   7   1   8      417.84      353.80      8.99 o 
   8   1   8        5.41        8.71      3.61 o 
   9   1   8     1291.64     1286.95     14.94 o 
  10   1   8      694.42      722.41     11.30 o 
  11   1   8      312.26      289.79      9.18 o 
 -14   2   8        1.29        1.03      6.52 o 
 -13   2   8      714.78      718.34     14.71 o 
 -12   2   8      708.75      714.12     13.02 o 
 -11   2   8      640.67      615.30     11.61 o 
 -10   2   8        0.40       -1.19      4.09 o 
  -9   2   8     2300.52     2243.17     21.54 o 
  -8   2   8     2939.63     2882.58     27.22 o 
  -7   2   8      975.28      948.15     14.27 o 
  -6   2   8       40.07       35.52      4.30 o 
  -5   2   8      586.92      610.49      8.34 o 
  -4   2   8      420.40      456.81      4.76 o 
  -3   2   8       40.48       33.27      2.00 o 
  -2   2   8      780.30      795.74      7.63 o 
  -1   2   8     5195.27     5207.93     32.49 o 
   0   2   8      730.57      709.53      8.86 o 
   1   2   8      841.72      721.04      7.25 o 
   2   2   8     3200.46     3256.92     27.18 o 
   3   2   8     3830.16     3712.31     31.05 o 
   4   2   8     1481.62     1582.29     16.08 o 
   5   2   8      207.49      188.34      5.27 o 
   6   2   8      146.90      127.05      4.93 o 
   7   2   8       80.84       75.75      4.34 o 
   8   2   8     1247.27     1209.30     13.55 o 
   9   2   8     1808.65     1845.92     18.75 o 
  10   2   8      895.68      935.86     13.03 o 
  11   2   8      341.26      336.21     12.79 o 
 -14   3   8       50.72       40.87      7.34 o 
 -13   3   8      760.05      752.39     16.46 o 
 -12   3   8      373.54      357.84     10.03 o 
 -11   3   8       81.92       66.62      5.83 o 
 -10   3   8      923.21      921.15     13.60 o 
  -9   3   8     2893.01     2981.16     35.27 o 
  -8   3   8     4190.52     3921.09     46.10 o 
  -7   3   8      525.86      519.18     10.15 o 
  -6   3   8        9.26        7.59      3.13 o 
  -5   3   8      374.85      358.77      4.53 o 
  -4   3   8      215.60      156.89      3.18 o 
  -3   3   8     3373.14     3258.41     21.48 o 
  -2   3   8     1125.20      980.32      8.78 o 
  -1   3   8     5022.93     5016.58     32.79 o 
   0   3   8      720.54      849.42      8.20 o 
   1   3   8     1896.13     1962.42     15.60 o 
   2   3   8     4384.42     4131.75     33.82 o 
   3   3   8     9944.14    10636.75     79.03 o 
   4   3   8     1351.59     1422.22     12.67 o 
   5   3   8       45.15       35.56      3.53 o 
   6   3   8      565.24      572.40      8.49 o 
   7   3   8       40.19       45.88      4.06 o 
   8   3   8      280.89      333.06      7.85 o 
   9   3   8       75.71       90.74      5.56 o 
  10   3   8      688.99      671.42     10.78 o 
  11   3   8       87.03       84.26      6.64 o 
 -14   4   8      318.25      321.63     11.76 o 
 -13   4   8      539.37      533.88     13.20 o 
 -12   4   8       24.94       23.89      5.63 o 
 -11   4   8        4.27       11.31      5.40 o 
 -10   4   8      785.96      749.11     12.13 o 
  -9   4   8     2250.52     2226.21     21.99 o 
  -8   4   8     2235.44     2133.39     21.93 o 
  -7   4   8      166.54      145.29      5.62 o 
  -6   4   8       10.20       11.33      2.47 o 
  -5   4   8        9.46        4.44      1.87 o 
  -4   4   8      364.18      353.79      5.10 o 
  -3   4   8     2042.13     1873.36     18.76 o 
  -2   4   8     1985.41     1898.21     18.72 o 
  -1   4   8     1753.70     1714.97     13.42 o 
   0   4   8       88.97       69.93      3.10 o 
   1   4   8     1575.26     1593.78     14.37 o 
   2   4   8     3722.62     3563.45     26.70 o 
   3   4   8     5187.31     5450.01     39.82 o 
   4   4   8      800.83      810.31      9.14 o 
   5   4   8      700.17      752.08      9.84 o 
   6   4   8      383.72      359.07      7.19 o 
   7   4   8      239.54      269.59      6.86 o 
   8   4   8      292.62      298.29      7.75 o 
   9   4   8       59.18       70.09      7.11 o 
  10   4   8        0.25       -6.37      4.61 o 
 -13   5   8      168.38      173.10      8.13 o 
 -12   5   8      153.58      152.91      7.53 o 
 -11   5   8      106.04      124.03      6.33 o 
 -10   5   8      951.86      919.91     12.25 o 
  -9   5   8     2588.73     2477.51     23.36 o 
  -8   5   8     2267.77     2242.24     21.78 o 
  -7   5   8       40.66       27.76      3.41 o 
  -6   5   8      397.22      346.41      5.44 o 
  -5   5   8      894.51      866.46      8.55 o 
  -4   5   8      928.01      879.49      7.65 o 
  -3   5   8      737.32      744.94      9.31 o 
  -2   5   8     2466.84     2324.74     19.93 o 
  -1   5   8      935.47      935.27      9.28 o 
   0   5   8      874.17      805.63     10.71 o 
   1   5   8      251.78      241.43      5.59 o 
   2   5   8     7704.96     7490.27     48.30 o 
   3   5   8     2075.93     2033.90     17.83 o 
   4   5   8      405.34      389.19      7.19 o 
   5   5   8     1126.48     1067.69     11.40 o 
   6   5   8       19.87       28.46      3.96 o 
   7   5   8     1400.78     1406.86     17.53 o 
   8   5   8      627.08      654.52     11.47 o 
   9   5   8      690.38      698.18     11.62 o 
  10   5   8       15.73        5.57      5.11 o 
 -13   6   8        1.97      -10.48      5.66 o 
 -12   6   8       34.59       34.24      6.10 o 
 -11   6   8      247.15      258.85      7.73 o 
 -10   6   8      809.26      785.91     11.90 o 
  -9   6   8     1389.89     1359.03     15.51 o 
  -8   6   8        7.53        7.75      3.09 o 
  -7   6   8        0.22       -1.09      3.04 o 
  -6   6   8     1919.09     1815.22     16.45 o 
  -5   6   8      697.25      723.88      7.92 o 
  -4   6   8      834.37      742.67      8.81 o 
  -3   6   8      208.06      179.62      5.39 o 
  -2   6   8     1013.58      969.53     12.45 o 
  -1   6   8      120.31      102.57      3.79 o 
   0   6   8      202.79      216.96      4.84 o 
   1   6   8     4036.35     3976.73     30.18 o 
   2   6   8     2016.56     1960.80     15.64 o 
   3   6   8      299.79      290.85      6.33 o 
   4   6   8      738.59      783.15     10.43 o 
   5   6   8      825.07      857.93     10.40 o 
   6   6   8      165.78      172.72      5.81 o 
   7   6   8     1039.75     1072.84     13.51 o 
   8   6   8      605.59      630.15     11.02 o 
   9   6   8      139.68      148.53      8.07 o 
 -13   7   8       15.35       18.34      7.68 o 
 -12   7   8      461.39      449.68     12.34 o 
 -11   7   8      126.48      138.14      7.91 o 
 -10   7   8      587.58      588.64     12.30 o 
  -9   7   8      578.66      616.06     10.09 o 
  -8   7   8       42.26       49.72      4.52 o 
  -7   7   8       69.55       68.81      4.34 o 
  -6   7   8     1439.06     1484.67     15.75 o 
  -5   7   8     1242.25     1286.32     13.75 o 
  -4   7   8     3623.56     3684.06     32.09 o 
  -3   7   8     3283.60     2956.80     28.56 o 
  -2   7   8       80.54      117.41      4.86 o 
  -1   7   8       70.45       73.51      4.01 o 
   0   7   8     1096.35     1122.38     11.70 o 
   1   7   8     1648.60     1540.45     19.85 o 
   2   7   8       13.10       26.59      3.71 o 
   3   7   8      134.79      109.70      4.90 o 
   4   7   8      897.23      844.74     11.77 o 
   5   7   8       68.98       72.67      4.61 o 
   6   7   8      588.01      605.70      9.59 o 
   7   7   8      443.98      455.17      8.82 o 
   8   7   8      281.42      292.19      8.57 o 
 -12   8   8       14.64       16.52      7.87 o 
 -11   8   8      180.17      183.75     10.33 o 
 -10   8   8      470.18      461.34     19.41 o 
  -9   8   8      699.40      676.02     13.21 o 
  -8   8   8        1.31       -1.59      4.31 o 
  -7   8   8       44.15       38.30      4.70 o 
  -6   8   8       50.24       60.84      5.10 o 
  -5   8   8      133.89      109.93      5.36 o 
  -4   8   8      485.17      491.29     10.37 o 
  -3   8   8      382.32      414.78      9.01 o 
  -2   8   8      382.09      378.77      8.47 o 
  -1   8   8      550.11      475.28      7.82 o 
   0   8   8     1579.89     1602.59     15.34 o 
   1   8   8      654.90      690.35      9.86 o 
   2   8   8      228.41      255.79      6.91 o 
   3   8   8        6.25        6.15      3.87 o 
   4   8   8     1151.10     1115.32     13.38 o 
   5   8   8        3.57       -2.27      4.30 o 
   6   8   8      403.31      415.26      9.12 o 
   7   8   8      413.77      400.03     13.32 o 
   8   8   8       49.38       32.99      5.58 o 
 -11   9   8      947.42      944.67     19.80 o 
 -10   9   8     1303.40     1295.94     20.38 o 
  -9   9   8      220.35      221.34      8.38 o 
  -8   9   8      205.61      215.71      7.71 o 
  -7   9   8      457.99      457.47     10.61 o 
  -6   9   8       69.50       79.42      6.12 o 
  -5   9   8      496.35      522.40     13.23 o 
  -4   9   8      579.92      532.19     11.25 o 
  -3   9   8      735.16      761.39     13.41 o 
  -2   9   8      303.72      247.41     10.24 o 
  -1   9   8     1605.23     1471.31     18.26 o 
   0   9   8     1145.97     1090.75     12.44 o 
   1   9   8     1867.57     1870.52     17.93 o 
   2   9   8      324.71      300.21      9.32 o 
   3   9   8      216.58      167.33      7.56 o 
   4   9   8      466.17      451.24      9.56 o 
   5   9   8      584.78      625.16     11.88 o 
   6   9   8      521.22      509.19     10.17 o 
   7   9   8      318.12      370.12      9.35 o 
 -10  10   8      414.12      388.91     13.34 o 
  -9  10   8       63.41       78.62     11.90 o 
  -8  10   8      121.02      120.70      7.11 o 
  -7  10   8      258.40      263.20      9.18 o 
  -6  10   8      140.19      145.27      7.75 o 
  -5  10   8      807.13      775.13     13.90 o 
  -4  10   8       37.62       38.82      5.50 o 
  -3  10   8       80.34       80.98      6.51 o 
  -2  10   8        1.49        7.27      4.98 o 
  -1  10   8       83.79      103.25      5.90 o 
   0  10   8      769.42      750.54     11.42 o 
   1  10   8      467.87      438.16     10.17 o 
   2  10   8      100.36      103.66      5.94 o 
   3  10   8      443.44      437.36      9.56 o 
   4  10   8        3.04       -4.52      4.35 o 
   5  10   8      498.96      497.44     11.44 o 
  -9  11   8       29.25       47.81      6.89 o 
  -8  11   8       14.67       15.38      5.73 o 
  -7  11   8      329.72      352.30     10.55 o 
  -6  11   8      128.79      126.06      7.50 o 
  -5  11   8      910.32      908.44     15.74 o 
  -4  11   8       11.03        0.76      5.06 o 
  -3  11   8      201.07      209.93      9.00 o 
  -2  11   8       17.70       31.59      5.66 o 
  -1  11   8      448.19      445.41     10.11 o 
   0  11   8      934.36      978.06     14.33 o 
   1  11   8      283.29      290.67      8.33 o 
   2  11   8       59.38       61.98      5.65 o 
   3  11   8      456.43      436.88     15.31 o 
   4  11   8      265.72      253.57      8.44 o 
  -8  12   8      107.21       85.13     11.00 o 
  -7  12   8      426.62      460.43     17.15 o 
  -6  12   8      396.65      400.45     15.81 o 
  -5  12   8       91.21      121.61      7.39 o 
  -4  12   8        0.32        4.29      5.49 o 
  -3  12   8       77.02       72.83      7.07 o 
  -2  12   8      113.81      125.33      6.86 o 
  -1  12   8      783.69      790.40     13.38 o 
   0  12   8      364.78      348.81      9.80 o 
   1  12   8      572.11      617.94     14.51 o 
   2  12   8       77.83       77.08      7.23 o 
  -6  13   8      258.78      238.07      9.59 o 
  -5  13   8        7.73       15.26      6.07 o 
  -4  13   8      116.31      116.66      7.83 o 
  -3  13   8       40.00       21.38      6.36 o 
  -2  13   8      242.38      257.42     10.00 o 
  -1  13   8      427.21      444.09     12.29 o 
   0  13   8      679.47      688.48     13.84 o 
  -1 -16   9      479.51      522.18     15.16 o 
   0 -16   9        1.54        4.31      6.26 o 
   1 -16   9      641.98      635.58     16.30 o 
   2 -16   9      533.40      567.13     12.90 o 
   3 -16   9      158.63      178.86      8.61 o 
  -4 -15   9      147.96      114.97      7.82 o 
  -3 -15   9       86.91       71.13      7.12 o 
  -2 -15   9      204.74      185.86      8.58 o 
  -1 -15   9      200.26      210.08      9.03 o 
   0 -15   9      526.52      537.53     12.66 o 
   1 -15   9      870.39      882.53     14.51 o 
   2 -15   9      742.40      740.30     12.86 o 
   3 -15   9       56.64       58.40      6.09 o 
   4 -15   9      133.83      132.71      7.70 o 
   5 -15   9      547.13      579.84     15.67 o 
   6 -15   9      277.43      251.53     11.26 o 
  -6 -14   9      620.77      634.90     14.79 o 
  -5 -14   9      649.81      669.92     12.89 o 
  -4 -14   9      161.77      166.32      7.74 o 
  -3 -14   9      337.88      322.89      9.36 o 
  -2 -14   9      599.42      606.53     11.81 o 
  -1 -14   9       81.19       75.27      6.11 o 
   0 -14   9       74.93       67.94      6.80 o 
   1 -14   9     1190.80     1128.01     15.80 o 
   2 -14   9     1509.84     1556.37     20.65 o 
   3 -14   9      249.43      273.40     11.17 o 
   4 -14   9       21.68       19.59      5.69 o 
   5 -14   9      206.04      186.29      8.07 o 
   6 -14   9        1.22        1.11      5.84 o 
   7 -14   9      182.43      222.12      9.02 o 
  -7 -13   9       28.19       31.73      6.54 o 
  -6 -13   9      405.26      371.13     11.46 o 
  -5 -13   9      922.26      932.39     14.48 o 
  -4 -13   9      240.60      300.30      8.52 o 
  -3 -13   9      850.29      822.64     13.11 o 
  -2 -13   9      478.27      507.43     12.03 o 
  -1 -13   9       58.75       59.27      5.46 o 
   0 -13   9      145.16      141.50      6.67 o 
   1 -13   9      435.26      428.46     13.84 o 
   2 -13   9      311.16      302.82      9.50 o 
   3 -13   9      111.76      128.29      6.43 o 
   4 -13   9       43.79       33.23      5.02 o 
   5 -13   9      251.92      227.10      7.28 o 
   6 -13   9      685.89      694.33     12.46 o 
   7 -13   9      352.11      350.19     10.15 o 
   8 -13   9       49.31       47.19      5.98 o 
  -8 -12   9      101.06       98.06      7.35 o 
  -7 -12   9      231.37      217.25      9.70 o 
  -6 -12   9      549.14      578.54     13.05 o 
  -5 -12   9      390.81      394.63      9.73 o 
  -4 -12   9       92.94      102.93      5.41 o 
  -3 -12   9     1079.58     1080.61     14.43 o 
  -2 -12   9       60.89       56.28      4.74 o 
  -1 -12   9      157.33      135.28      6.24 o 
   0 -12   9     1425.06     1424.48     16.93 o 
   1 -12   9      554.84      578.94     10.09 o 
   2 -12   9      381.27      375.08     12.08 o 
   3 -12   9       46.66       47.80      4.84 o 
   4 -12   9      290.64      288.64      7.61 o 
   5 -12   9      498.28      514.66      9.47 o 
   6 -12   9      601.64      600.04     12.28 o 
   7 -12   9      517.72      495.74     11.05 o 
   8 -12   9      611.59      631.39     12.65 o 
   9 -12   9      331.02      330.64      9.76 o 
  -9 -11   9      483.36      472.83     13.95 o 
  -8 -11   9       16.37        8.75      4.72 o 
  -7 -11   9       85.17       46.41      5.55 o 
  -6 -11   9     1342.61     1359.95     20.27 o 
  -5 -11   9      212.25      197.26      7.12 o 
  -4 -11   9     1311.07     1252.38     14.72 o 
  -3 -11   9     1649.35     1691.18     17.63 o 
  -2 -11   9       70.43       71.02      4.69 o 
  -1 -11   9      279.04      320.94      7.57 o 
   0 -11   9      128.59      116.76      5.13 o 
   1 -11   9     1370.28     1451.91     16.80 o 
   2 -11   9      442.35      473.49      9.55 o 
   3 -11   9        0.03       -2.77      3.81 o 
   4 -11   9      325.81      318.15      7.41 o 
   5 -11   9      256.56      278.18      6.74 o 
   6 -11   9      449.55      415.78     10.15 o 
   7 -11   9      465.75      498.00     10.78 o 
   8 -11   9      614.37      620.08     11.52 o 
   9 -11   9        3.07        6.87      4.59 o 
  10 -11   9      168.47      167.29      7.39 o 
 -10 -10   9      643.00      628.68     12.58 o 
  -9 -10   9      170.12      173.55      7.44 o 
  -8 -10   9       38.72       45.69      5.20 o 
  -7 -10   9     1337.60     1342.30     14.58 o 
  -6 -10   9     2115.65     2149.87     21.62 o 
  -5 -10   9      152.93      147.42      5.29 o 
  -4 -10   9     1953.17     1861.77     18.50 o 
  -3 -10   9      141.91      116.39      5.01 o 
  -2 -10   9      489.56      477.53      9.28 o 
  -1 -10   9      611.53      669.63      9.34 o 
   0 -10   9     1683.96     1660.64     17.06 o 
   1 -10   9     4034.30     3884.78     33.11 o 
   2 -10   9      372.52      361.53      7.58 o 
   3 -10   9      362.42      385.80      7.58 o 
   4 -10   9     1010.62      996.87     10.97 o 
   5 -10   9      642.55      639.32      9.01 o 
   6 -10   9      381.86      410.05      7.93 o 
   7 -10   9      226.50      249.34      6.85 o 
   8 -10   9      205.91      188.06      6.80 o 
   9 -10   9      199.33      154.63      6.38 o 
  10 -10   9      525.57      534.90     10.22 o 
 -11  -9   9     1344.90     1368.27     18.44 o 
 -10  -9   9      582.74      563.36     16.24 o 
  -9  -9   9        0.47       -3.12      6.89 o 
  -8  -9   9      242.36      249.65      7.20 o 
  -7  -9   9      874.80      909.26     11.35 o 
  -6  -9   9      679.72      723.67     10.73 o 
  -5  -9   9       19.10       24.98      3.75 o 
  -4  -9   9      808.84      761.68     12.40 o 
  -3  -9   9      172.96      137.54      4.93 o 
  -2  -9   9      992.99     1009.24     11.06 o 
  -1  -9   9      674.79      621.41      8.51 o 
   0  -9   9     4949.43     5148.55     46.84 o 
   1  -9   9     1747.33     1807.91     19.91 o 
   2  -9   9       81.96       96.17      4.62 o 
   3  -9   9      819.41      807.97      9.54 o 
   4  -9   9     1821.84     1900.51     16.38 o 
   5  -9   9     1274.69     1290.23     12.16 o 
   6  -9   9      133.25      122.80      4.87 o 
   7  -9   9      458.14      430.25      8.16 o 
   8  -9   9       94.91      102.23      5.30 o 
   9  -9   9      125.86      114.75      5.79 o 
  10  -9   9      673.73      664.78     10.88 o 
  11  -9   9      721.58      739.87     13.26 o 
 -12  -8   9      519.71      526.89     14.64 o 
 -11  -8   9      734.75      738.91     13.01 o 
 -10  -8   9      291.51      308.16     11.06 o 
  -9  -8   9        7.56        6.98      4.77 o 
  -8  -8   9     1223.23     1166.22     13.68 o 
  -7  -8   9     3204.95     3394.60     27.42 o 
  -6  -8   9      159.61      147.63      4.50 o 
  -5  -8   9     1002.26      988.49     10.27 o 
  -4  -8   9        8.18        6.87      2.90 o 
  -3  -8   9       46.61       23.40      3.40 o 
  -2  -8   9      989.45     1094.51     12.32 o 
  -1  -8   9     1872.57     1780.23     16.73 o 
   0  -8   9     1961.00     2006.08     17.71 o 
   1  -8   9     1865.92     1894.87     17.19 o 
   2  -8   9     2231.95     2325.57     18.43 o 
   3  -8   9      844.41      901.47      9.22 o 
   4  -8   9     2040.38     1964.48     15.62 o 
   5  -8   9      958.26      952.46     10.46 o 
   6  -8   9      153.97      111.96      4.09 o 
   7  -8   9       11.76       15.19      3.28 o 
   8  -8   9      206.20      193.96      5.85 o 
   9  -8   9      496.91      542.31      8.75 o 
  10  -8   9     1011.56      953.63     12.60 o 
  11  -8   9     1489.19     1566.45     17.27 o 
 -12  -7   9      574.10      576.07     11.24 o 
 -11  -7   9     1161.62     1115.98     15.60 o 
 -10  -7   9      330.64      335.29      9.69 o 
  -9  -7   9      118.88      141.33      7.09 o 
  -8  -7   9     1113.61     1099.82     13.31 o 
  -7  -7   9     3312.18     3224.25     25.91 o 
  -6  -7   9     1057.32     1137.00     11.89 o 
  -5  -7   9     1990.44     1961.21     17.13 o 
  -4  -7   9      153.42      170.49      4.17 o 
  -3  -7   9      402.90      433.14      6.45 o 
  -2  -7   9     2174.11     2294.31     18.67 o 
  -1  -7   9     4671.03     4705.66     39.77 o 
   0  -7   9     6823.78     6777.80     53.14 o 
   1  -7   9      248.56      215.52      4.47 o 
   2  -7   9     2372.84     2425.01     19.39 o 
   3  -7   9     1924.06     1882.65     14.07 o 
   4  -7   9      950.55      995.05      9.20 o 
   5  -7   9     1792.26     1760.53     13.77 o 
   6  -7   9      281.06      283.44      6.20 o 
   7  -7   9      203.13      179.60      5.13 o 
   8  -7   9       80.31       99.65      4.94 o 
   9  -7   9      800.55      826.15     11.20 o 
  10  -7   9     1402.47     1440.49     16.63 o 
  11  -7   9      553.59      541.09     10.73 o 
 -12  -6   9      839.20      808.01     12.65 o 
 -11  -6   9      304.16      342.54      9.11 o 
 -10  -6   9        2.19        0.91      4.85 o 
  -9  -6   9      137.40      140.65      6.92 o 
  -8  -6   9     2196.57     2166.15     21.16 o 
  -7  -6   9        8.79       12.86      3.19 o 
  -6  -6   9        7.91       -0.45      2.86 o 
  -5  -6   9       81.58       83.14      3.52 o 
  -4  -6   9       93.74       92.20      2.77 o 
  -3  -6   9     1511.67     1453.45     13.56 o 
  -2  -6   9     1597.00     1541.93     18.97 o 
  -1  -6   9     4636.80     4600.58     53.15 o 
   0  -6   9     6463.80     6693.54     49.23 o 
   1  -6   9      332.71      399.94      5.68 o 
   2  -6   9      985.49      948.58      8.33 o 
   3  -6   9     4611.98     4692.86     30.06 o 
   4  -6   9      468.18      453.88      6.27 o 
   5  -6   9      214.88      232.92      5.08 o 
   6  -6   9      677.98      682.39      9.20 o 
   7  -6   9      160.21      179.17      5.69 o 
   8  -6   9        1.99       -2.21      3.85 o 
   9  -6   9      576.76      598.95     11.87 o 
  10  -6   9      602.91      676.23     11.14 o 
  11  -6   9      359.62      298.89      8.48 o 
  12  -6   9      116.09      141.14     10.28 o 
 -13  -5   9      767.97      785.59     14.61 o 
 -12  -5   9      523.05      558.30     11.20 o 
 -11  -5   9      561.46      552.85     10.53 o 
 -10  -5   9      111.64      111.06      6.98 o 
  -9  -5   9        1.47       -5.98      4.50 o 
  -8  -5   9     2355.05     2397.88     21.49 o 
  -7  -5   9      836.74      777.11      9.60 o 
  -6  -5   9      870.14      886.08      8.90 o 
  -5  -5   9      678.73      675.63      7.14 o 
  -4  -5   9      271.18      270.74      5.07 o 
  -3  -5   9     1232.47     1271.77     14.53 o 
  -2  -5   9      291.70      161.71      4.48 o 
  -1  -5   9     8635.79     9016.92     65.30 o 
   0  -5   9       81.98       43.99      2.60 o 
   1  -5   9      909.14      992.86      8.72 o 
   2  -5   9     2528.24     2471.54     16.83 o 
   3  -5   9     5472.37     5597.91     36.32 o 
   4  -5   9     1713.98     1664.32     13.36 o 
   5  -5   9       92.28      105.76      4.04 o 
   6  -5   9      197.14      213.71      6.00 o 
   7  -5   9      755.58      758.28     10.28 o 
   8  -5   9      322.85      368.84      8.25 o 
   9  -5   9     2239.65     2262.26     24.28 o 
  10  -5   9     1383.75     1396.66     19.58 o 
  11  -5   9      265.78      262.21      9.75 o 
  12  -5   9       70.89       55.34      5.88 o 
 -13  -4   9      169.02      156.40      7.79 o 
 -12  -4   9     1007.66     1120.54     16.61 o 
 -11  -4   9      438.80      416.00      9.13 o 
 -10  -4   9      166.93      182.39      6.50 o 
  -9  -4   9     1522.64     1512.52     18.57 o 
  -8  -4   9      569.89      569.82      8.35 o 
  -7  -4   9      270.19      292.08      5.23 o 
  -6  -4   9        0.56        0.17      2.33 o 
  -5  -4   9        3.49       -3.45      1.93 o 
  -4  -4   9       60.26       37.26      2.25 o 
  -3  -4   9     6089.54     5782.09     41.91 o 
  -2  -4   9      138.58       58.26      2.53 o 
  -1  -4   9     8423.80     8649.42     65.93 o 
   0  -4   9       30.92       27.01      2.13 o 
   1  -4   9     1126.61     1074.67      8.69 o 
   2  -4   9     3492.76     3257.98     24.15 o 
   3  -4   9     1637.13     1616.94     14.71 o 
   4  -4   9     2336.98     2416.49     20.45 o 
   5  -4   9      165.69      186.28      4.69 o 
   6  -4   9      441.26      433.90      7.65 o 
   7  -4   9      148.04      143.52      6.71 o 
   8  -4   9      462.06      497.46     10.24 o 
   9  -4   9     1471.24     1415.98     18.64 o 
  10  -4   9      403.04      371.44     10.50 o 
  11  -4   9       64.01       69.51      6.63 o 
  12  -4   9      119.67      159.18      7.92 o 
 -13  -3   9      735.33      751.07     12.93 o 
 -12  -3   9     1146.69     1109.86     15.96 o 
 -11  -3   9        1.62       -0.45      4.40 o 
 -10  -3   9      258.92      287.20      7.27 o 
  -9  -3   9     4658.24     4720.63     39.81 o 
  -8  -3   9      714.97      709.36     11.32 o 
  -7  -3   9      557.70      563.99      7.48 o 
  -6  -3   9      109.78      132.78      3.96 o 
  -5  -3   9        2.24        0.84      1.86 o 
  -4  -3   9     1448.35     1457.42     11.93 o 
  -3  -3   9      746.04      683.05      6.65 o 
  -2  -3   9     2622.91     2686.00     19.80 o 
  -1  -3   9     3980.82     4250.44     28.64 o 
   0  -3   9      276.94      285.22      4.37 o 
   1  -3   9     1858.16     1790.69     15.24 o 
   2  -3   9     4961.16     5296.70     42.55 o 
   3  -3   9     2769.21     2526.96     20.86 o 
   4  -3   9      929.76      884.84      9.94 o 
   5  -3   9      115.65      143.91      4.95 o 
   6  -3   9       62.55       49.80      3.89 o 
   7  -3   9      206.20      229.33      7.30 o 
   8  -3   9     1694.71     1747.17     18.83 o 
   9  -3   9     1261.86     1304.47     16.91 o 
  10  -3   9      307.41      285.70      8.91 o 
  11  -3   9        6.51        5.74      5.20 o 
  12  -3   9      815.04      840.19     16.51 o 
 -14  -2   9      313.11      295.08     10.85 o 
 -13  -2   9     1022.03     1058.82     16.10 o 
 -12  -2   9      312.40      282.05     11.01 o 
 -11  -2   9        0.97        6.60      3.97 o 
 -10  -2   9      179.92      149.31      5.73 o 
  -9  -2   9     1137.50     1109.55     12.24 o 
  -8  -2   9     2134.31     2075.12     18.29 o 
  -7  -2   9     2754.70     2688.88     20.90 o 
  -6  -2   9      296.36      305.50      5.56 o 
  -5  -2   9     1095.14     1067.68      9.72 o 
  -4  -2   9     4388.46     4585.08     33.29 o 
  -3  -2   9      643.18      978.66      8.07 o 
  -2  -2   9     3836.10     3856.38     26.17 o 
  -1  -2   9      275.67      317.59      4.29 o 
   0  -2   9     1954.56     1737.72     14.23 o 
   1  -2   9     1194.80      992.93      8.85 o 
   2  -2   9     7627.16     7484.16     49.29 o 
   3  -2   9     2576.88     2261.95     20.41 o 
   4  -2   9       80.44       70.54      4.83 o 
   5  -2   9        3.01        3.23      4.14 o 
   6  -2   9        6.46       12.89      3.74 o 
   7  -2   9      966.37     1051.87     13.14 o 
   8  -2   9     1841.47     1850.40     19.59 o 
   9  -2   9      911.80      920.56     13.98 o 
  10  -2   9       55.29       49.26      6.89 o 
  11  -2   9        1.85        5.58      5.34 o 
  12  -2   9      915.41      916.46     17.08 o 
 -14  -1   9      450.66      453.50     16.00 o 
 -13  -1   9      686.59      700.53     13.26 o 
 -12  -1   9      112.25      124.99      7.12 o 
 -11  -1   9       74.74       88.37      5.43 o 
 -10  -1   9     1333.92     1325.88     14.42 o 
  -9  -1   9     1264.73     1208.78     11.37 o 
  -8  -1   9     1186.79     1228.15     12.21 o 
  -7  -1   9      581.72      553.97      6.19 o 
  -6  -1   9     4446.41     4609.75     32.05 o 
  -5  -1   9     1209.15     1255.91     11.11 o 
  -4  -1   9     3042.52     3099.41     25.43 o 
  -3  -1   9     1223.34     1089.34      9.13 o 
  -2  -1   9     3019.62     3088.28     21.11 o 
  -1  -1   9        5.77        6.80      1.71 o 
   0  -1   9     1462.32     1572.27     13.57 o 
   1  -1   9     5580.60     5595.49     42.68 o 
   2  -1   9       77.40       51.03      3.02 o 
   3  -1   9      612.31      706.15      8.34 o 
   4  -1   9      121.66      126.26      4.16 o 
   5  -1   9        0.12       -1.26      3.11 o 
   6  -1   9      330.25      315.09      7.08 o 
   7  -1   9      398.42      472.24      8.93 o 
   8  -1   9      798.30      786.75     11.19 o 
   9  -1   9      344.81      373.32     10.43 o 
  10  -1   9       27.32       31.10      5.50 o 
  11  -1   9      172.03      181.08      8.18 o 
 -14   0   9      706.81      671.70     16.41 o 
 -13   0   9     1147.80     1139.47     16.61 o 
 -12   0   9       77.54       89.72      6.07 o 
 -11   0   9     1076.53     1001.71     15.04 o 
 -10   0   9     2908.17     2808.98     27.05 o 
  -9   0   9     3727.35     3537.93     32.22 o 
  -8   0   9      610.76      583.05     12.00 o 
  -7   0   9      118.34      131.41      6.16 o 
  -6   0   9      214.77      209.57      8.79 o 
  -5   0   9      647.85      603.54      8.67 o 
  -4   0   9     5797.91     5445.00     41.67 o 
  -3   0   9    11241.64    11623.03     73.62 o 
  -2   0   9     3254.69     3361.03     21.00 o 
  -1   0   9      132.67      151.81      3.31 o 
   0   0   9     4267.81     4221.45     47.51 o 
   1   0   9     5443.18     5071.80     35.11 o 
   2   0   9     1173.03     1051.19     10.28 o 
   3   0   9     2085.78     2070.11     17.51 o 
   4   0   9      196.21      252.86      5.74 o 
   5   0   9      597.64      582.25      8.63 o 
   6   0   9      742.62      804.29     10.51 o 
   7   0   9     2109.97     2058.32     22.19 o 
   8   0   9      159.18      177.37      5.89 o 
   9   0   9      566.26      596.58     10.18 o 
  10   0   9        2.06        2.90      4.49 o 
  11   0   9      386.97      383.39     10.98 o 
 -14   1   9      387.28      404.79     13.35 o 
 -13   1   9      474.82      446.24     11.59 o 
 -12   1   9       13.06        2.14      5.44 o 
 -11   1   9      969.16      986.98     14.07 o 
 -10   1   9     2102.28     2052.72     19.33 o 
  -9   1   9     4378.66     4233.17     38.08 o 
  -8   1   9      163.28      130.05      5.94 o 
  -7   1   9       69.44       93.96      6.28 o 
  -6   1   9      337.79      355.03      9.82 o 
  -5   1   9     3134.19     3065.08     26.36 o 
  -4   1   9     1702.17     1424.96     11.51 o 
  -3   1   9     2506.03     2369.37     19.19 o 
  -2   1   9      250.62      186.15      3.58 o 
  -1   1   9     1957.82     2025.76     15.48 o 
   0   1   9     1582.05     1414.54     12.31 o 
   1   1   9     7775.47     8010.53     55.95 o 
   2   1   9     1821.68     1811.51     14.02 o 
   3   1   9     1862.75     2123.83     18.00 o 
   4   1   9       75.86       57.95      3.76 o 
   5   1   9       54.58       54.79      4.24 o 
   6   1   9      158.82      203.34      5.74 o 
   7   1   9      813.65      850.26     10.68 o 
   8   1   9      382.43      411.21      8.17 o 
   9   1   9        0.49       -3.02      5.06 o 
  10   1   9       49.09       38.22      5.07 o 
  11   1   9     1571.22     1546.58     19.36 o 
 -14   2   9      400.23      417.18     12.79 o 
 -13   2   9      244.89      220.79      8.96 o 
 -12   2   9      629.43      661.04     13.54 o 
 -11   2   9     1107.75     1044.55     15.12 o 
 -10   2   9     1699.49     1679.42     19.66 o 
  -9   2   9     1241.68     1154.08     15.33 o 
  -8   2   9        1.82       -5.55      3.83 o 
  -7   2   9      367.47      347.45      7.57 o 
  -6   2   9      200.48      218.55      6.93 o 
  -5   2   9      753.35      754.77      9.58 o 
  -4   2   9       76.60       33.72      1.96 o 
  -3   2   9     4410.53     4075.07     26.42 o 
  -2   2   9      341.47      374.46      4.74 o 
  -1   2   9      250.70      204.34      4.00 o 
   0   2   9     3015.64     2896.49     22.06 o 
   1   2   9     6537.80     6194.34     46.48 o 
   2   2   9      559.04      580.44      7.74 o 
   3   2   9        2.43       -1.96      2.83 o 
   4   2   9      461.30      494.42      8.57 o 
   5   2   9      693.71      669.72      9.39 o 
   6   2   9      558.50      548.64      8.73 o 
   7   2   9      467.76      509.40      8.65 o 
   8   2   9      940.92      977.40     12.60 o 
   9   2   9       21.60       28.74      4.66 o 
  10   2   9      663.16      640.13     13.68 o 
  11   2   9     1408.18     1410.12     18.49 o 
 -14   3   9      672.36      659.78     16.34 o 
 -13   3   9       10.43       20.38      7.07 o 
 -12   3   9      788.61      823.21     15.93 o 
 -11   3   9      634.80      657.54     12.98 o 
 -10   3   9     1547.77     1511.94     21.57 o 
  -9   3   9       46.40       61.55      5.98 o 
  -8   3   9       17.40       26.51      4.58 o 
  -7   3   9      685.79      674.95     10.70 o 
  -6   3   9       39.42       38.09      3.54 o 
  -5   3   9     1310.15     1333.09     10.51 o 
  -4   3   9     2906.75     2770.07     18.04 o 
  -3   3   9     2695.02     2600.77     17.14 o 
  -2   3   9     1393.27     1419.61     11.65 o 
  -1   3   9      383.16      323.10      5.14 o 
   0   3   9     8433.89     8467.28     58.33 o 
   1   3   9     4682.87     4541.54     32.88 o 
   2   3   9     2293.67     2263.25     19.46 o 
   3   3   9       16.09       17.35      3.05 o 
   4   3   9      261.16      267.88      6.09 o 
   5   3   9     1258.43     1282.54     13.10 o 
   6   3   9       37.06       25.37      3.83 o 
   7   3   9       61.33       80.32      4.82 o 
   8   3   9      594.38      637.93     10.42 o 
   9   3   9      223.42      212.17      7.22 o 
  10   3   9      208.88      221.36      7.75 o 
 -13   4   9      357.40      399.14     12.36 o 
 -12   4   9      445.37      481.55     10.91 o 
 -11   4   9     1033.92     1049.92     15.86 o 
 -10   4   9     1298.91     1251.12     20.87 o 
  -9   4   9       44.18       44.76      5.20 o 
  -8   4   9      454.09      474.38      9.33 o 
  -7   4   9      124.78      146.88      5.92 o 
  -6   4   9      477.03      455.93      7.93 o 
  -5   4   9     2157.29     2152.95     15.78 o 
  -4   4   9     1582.33     1603.82     12.02 o 
  -3   4   9      638.16      633.88      7.18 o 
  -2   4   9       12.12       -0.63      2.33 o 
  -1   4   9     2726.52     2591.84     18.31 o 
   0   4   9     7755.24     7896.94     60.66 o 
   1   4   9     1882.38     1866.42     16.22 o 
   2   4   9     2111.37     2048.49     18.12 o 
   3   4   9      983.70      894.01     11.03 o 
   4   4   9      685.07      672.65      8.53 o 
   5   4   9     2560.33     2613.44     20.77 o 
   6   4   9       46.80       49.83      4.20 o 
   7   4   9      846.84      878.01     11.86 o 
   8   4   9       16.43       14.05      4.29 o 
   9   4   9      188.85      177.42      7.36 o 
  10   4   9      389.43      383.13     10.11 o 
 -13   5   9      157.87      163.68      9.48 o 
 -12   5   9      449.69      440.99     10.61 o 
 -11   5   9     2398.72     2421.61     25.50 o 
 -10   5   9     1027.81      982.37     13.91 o 
  -9   5   9      319.52      299.31     10.01 o 
  -8   5   9      283.10      230.80      7.26 o 
  -7   5   9      290.56      302.21      8.08 o 
  -6   5   9      490.87      504.84      6.24 o 
  -5   5   9     1046.16      965.09      9.28 o 
  -4   5   9     1131.35     1059.30      9.20 o 
  -3   5   9     2413.70     2406.06     20.65 o 
  -2   5   9      573.09      546.30      9.20 o 
  -1   5   9     1604.67     1655.02     14.09 o 
   0   5   9     4712.97     4482.23     36.28 o 
   1   5   9     2723.30     2780.00     23.13 o 
   2   5   9       25.04       15.12      3.02 o 
   3   5   9     1021.78      988.87     11.86 o 
   4   5   9     2077.49     1976.90     21.67 o 
   5   5   9      184.65      197.77      5.91 o 
   6   5   9      536.60      557.74      9.45 o 
   7   5   9      399.62      411.57      9.42 o 
   8   5   9        6.21        0.00      4.62 o 
   9   5   9      511.63      491.25     10.34 o 
 -13   6   9       54.37       70.89      8.43 o 
 -12   6   9      321.25      327.45     10.55 o 
 -11   6   9     1238.26     1208.83     17.09 o 
 -10   6   9      370.28      375.76      9.13 o 
  -9   6   9       37.78       33.19      4.71 o 
  -8   6   9      317.46      320.66      8.25 o 
  -7   6   9     1212.69     1204.06     12.04 o 
  -6   6   9      151.87      162.96      4.64 o 
  -5   6   9      144.76      150.97      4.92 o 
  -4   6   9      172.19      165.61      4.78 o 
  -3   6   9      173.36      205.45      6.22 o 
  -2   6   9      313.95      309.43      7.19 o 
  -1   6   9     4421.79     4232.21     31.34 o 
   0   6   9     3835.37     3754.76     29.94 o 
   1   6   9      247.60      300.28      6.18 o 
   2   6   9      115.54      111.55      4.20 o 
   3   6   9      346.88      319.89      7.04 o 
   4   6   9     2793.02     2794.73     23.78 o 
   5   6   9      125.29      135.47      5.58 o 
   6   6   9      922.70      968.15     12.62 o 
   7   6   9      687.19      681.64     10.91 o 
   8   6   9      110.55      121.51      6.65 o 
   9   6   9      147.70      156.24      7.39 o 
 -12   7   9      152.49      158.00     11.46 o 
 -11   7   9      921.87      936.96     14.76 o 
 -10   7   9      362.08      359.01      9.75 o 
  -9   7   9       33.13       26.96      5.19 o 
  -8   7   9      403.39      437.55      8.10 o 
  -7   7   9     1091.72     1088.76     12.19 o 
  -6   7   9     3965.66     3906.58     32.90 o 
  -5   7   9      827.74      843.51     11.37 o 
  -4   7   9      596.52      567.92     14.37 o 
  -3   7   9      130.91      173.50      6.37 o 
  -2   7   9      506.17      440.16      9.19 o 
  -1   7   9     4064.73     4089.79     32.69 o 
   0   7   9        4.66        5.46      3.50 o 
   1   7   9      634.55      533.43      8.03 o 
   2   7   9       14.95        7.39      3.46 o 
   3   7   9      240.15      254.56      6.65 o 
   4   7   9     1562.62     1534.65     16.86 o 
   5   7   9      174.55      170.24      6.24 o 
   6   7   9      862.34      913.49     13.21 o 
   7   7   9       34.38       30.01      5.11 o 
   8   7   9        3.20       -0.43      5.40 o 
 -12   8   9      941.12      925.46     23.70 o 
 -11   8   9      967.53      946.43     19.55 o 
 -10   8   9       40.70       33.64      6.39 o 
  -9   8   9      265.93      275.10      7.52 o 
  -8   8   9      613.92      616.30     13.25 o 
  -7   8   9      636.72      624.70     12.39 o 
  -6   8   9      559.55      545.47     11.00 o 
  -5   8   9      936.06      854.31     16.84 o 
  -4   8   9      145.24      149.09      7.25 o 
  -3   8   9       40.83       52.31      5.39 o 
  -2   8   9     1331.25     1283.72     16.20 o 
  -1   8   9     1029.80     1028.39     12.25 o 
   0   8   9        8.81        0.53      3.37 o 
   1   8   9      101.23      104.81      4.85 o 
   2   8   9      352.29      283.04      8.19 o 
   3   8   9     3207.83     3323.01     29.29 o 
   4   8   9       11.29        8.86      4.33 o 
   5   8   9      828.61      825.89     11.89 o 
   6   8   9      365.56      400.76     10.83 o 
   7   8   9       14.45       10.56      5.12 o 
 -11   9   9      114.85      118.28     10.07 o 
 -10   9   9        1.17       -7.84      6.65 o 
  -9   9   9      511.80      497.47     15.97 o 
  -8   9   9      466.22      465.87     10.73 o 
  -7   9   9      500.81      495.31     11.04 o 
  -6   9   9      486.61      497.52     11.07 o 
  -5   9   9      599.68      552.06     11.61 o 
  -4   9   9       55.47       56.00      5.54 o 
  -3   9   9      573.83      521.49     11.62 o 
  -2   9   9     1310.59     1342.00     18.77 o 
  -1   9   9      718.44      643.59     10.68 o 
   0   9   9      279.12      257.14      6.81 o 
   1   9   9      111.88       97.00      5.00 o 
   2   9   9      515.60      528.45      9.68 o 
   3   9   9     1525.50     1402.21     16.27 o 
   4   9   9       21.94       25.69      5.13 o 
   5   9   9      375.96      374.60     12.98 o 
   6   9   9       64.32       51.97      6.04 o 
 -10  10   9       11.11       11.23     11.14 o 
  -9  10   9      459.63      468.23     12.93 o 
  -8  10   9      178.60      184.47      8.69 o 
  -7  10   9      574.29      539.58     11.93 o 
  -6  10   9      188.37      179.69      8.16 o 
  -5  10   9        3.42       14.05      5.37 o 
  -4  10   9       65.20       82.56      6.23 o 
  -3  10   9      482.15      493.19     14.58 o 
  -2  10   9     1584.69     1592.92     19.50 o 
  -1  10   9      513.51      550.20     10.61 o 
   0  10   9      117.73       91.82      5.89 o 
   1  10   9        7.48       21.65      4.71 o 
   2  10   9      620.29      623.08     12.54 o 
   3  10   9      315.78      321.27      8.64 o 
   4  10   9      105.48      103.34      6.79 o 
   5  10   9      382.30      404.87     13.10 o 
  -9  11   9      223.95      186.61     10.68 o 
  -8  11   9      117.26      113.72      7.51 o 
  -7  11   9      188.76      173.34      8.38 o 
  -6  11   9        0.39       -3.54      5.49 o 
  -5  11   9       13.76        4.29      5.32 o 
  -4  11   9        7.19       15.78      5.40 o 
  -3  11   9      305.99      305.35     14.77 o 
  -2  11   9      723.68      775.88     15.05 o 
  -1  11   9      533.53      499.99     10.48 o 
   0  11   9       60.36       72.76      5.94 o 
   1  11   9       13.31       21.82      7.43 o 
   2  11   9     1229.89     1306.15     16.38 o 
   3  11   9      173.30      181.92      7.27 o 
  -7  12   9        0.47       -3.82      5.86 o 
  -6  12   9       34.52       24.82      9.21 o 
  -5  12   9        1.49        1.91      5.60 o 
  -4  12   9       74.17       98.43      7.19 o 
  -3  12   9      596.74      561.54     13.52 o 
  -2  12   9      904.16      999.83     24.08 o 
  -1  12   9      258.86      234.66     10.42 o 
   0  12   9       48.88       64.06      7.02 o 
   1  12   9     1110.51     1098.02     19.39 o 
  -4  13   9        2.69        7.87      6.51 o 
  -3  13   9      353.69      376.29     14.84 o 
  -2  13   9      340.47      332.80     11.74 o 
  -1 -16  10      618.37      649.86     14.29 o 
   0 -16  10      775.68      808.06     15.65 o 
   1 -16  10      247.91      252.87     10.13 o 
   2 -16  10        2.74       -3.26      5.61 o 
   3 -16  10       34.87       22.18      6.26 o 
  -4 -15  10      131.45      119.46      7.75 o 
  -3 -15  10      607.60      642.85     12.94 o 
  -2 -15  10      113.39      146.84      8.16 o 
  -1 -15  10      358.25      360.55     10.86 o 
   0 -15  10      795.11      779.34     14.87 o 
   1 -15  10      102.74      109.83      7.68 o 
   2 -15  10      229.10      248.82      9.77 o 
   3 -15  10     1727.25     1728.69     21.75 o 
   4 -15  10      147.05      144.39      8.54 o 
   5 -15  10      373.50      384.74     15.33 o 
  -6 -14  10      189.78      177.74     10.20 o 
  -5 -14  10       12.56       13.29      5.90 o 
  -4 -14  10       37.43       33.58      5.73 o 
  -3 -14  10       26.82       26.89      5.74 o 
  -2 -14  10      161.54      155.42      7.93 o 
  -1 -14  10      742.36      768.69     14.17 o 
   0 -14  10     1408.87     1386.53     19.27 o 
   1 -14  10      288.38      258.15      9.33 o 
   2 -14  10       43.92       51.00      6.54 o 
   3 -14  10      360.41      355.72     11.16 o 
   4 -14  10       23.35       19.78      5.19 o 
   5 -14  10      809.94      804.55     14.59 o 
   6 -14  10       41.68       36.56      6.67 o 
   7 -14  10      134.97      138.59      7.88 o 
  -7 -13  10      590.27      574.49     15.37 o 
  -6 -13  10       85.64       92.43      7.45 o 
  -5 -13  10       24.29       22.30      5.29 o 
  -4 -13  10        0.82        1.47      4.80 o 
  -3 -13  10       97.66      112.32      6.86 o 
  -2 -13  10      138.37      112.41      6.82 o 
  -1 -13  10     1039.85     1117.07     16.57 o 
   0 -13  10        1.02       -0.13      6.18 o 
   1 -13  10      266.17      234.97      7.89 o 
   2 -13  10      176.91      162.60      7.07 o 
   3 -13  10      189.66      189.75      7.44 o 
   4 -13  10      415.40      437.72      9.89 o 
   5 -13  10      416.37      407.76      9.09 o 
   6 -13  10        4.53        3.29      4.73 o 
   7 -13  10      129.38      132.46      7.45 o 
   8 -13  10       28.84       20.43      5.98 o 
  -8 -12  10     1105.98     1082.24     22.44 o 
  -7 -12  10      224.05      264.15     10.05 o 
  -6 -12  10      346.79      364.98     10.18 o 
  -5 -12  10       13.07        8.83      4.82 o 
  -4 -12  10        6.20        9.14      4.18 o 
  -3 -12  10      210.92      205.76      7.16 o 
  -2 -12  10     1602.41     1528.04     17.65 o 
  -1 -12  10      526.10      503.26     12.82 o 
   0 -12  10       11.31       22.15      4.44 o 
   1 -12  10       50.42       62.03      5.34 o 
   2 -12  10     1305.06     1311.24     16.45 o 
   3 -12  10      161.06      147.71      6.64 o 
   4 -12  10      857.71      820.66     11.16 o 
   5 -12  10       33.26       32.03      4.33 o 
   6 -12  10       50.65       43.23      5.29 o 
   7 -12  10        0.14       -2.89      4.78 o 
   8 -12  10       22.15       16.29      5.58 o 
   9 -12  10     1242.92     1157.57     16.54 o 
  -9 -11  10       34.61       19.09      5.72 o 
  -8 -11  10      781.10      751.59     13.65 o 
  -7 -11  10      617.28      546.92     10.67 o 
  -6 -11  10      171.31      196.93      7.23 o 
  -5 -11  10       66.40       64.39      5.30 o 
  -4 -11  10        5.43        2.32      3.85 o 
  -3 -11  10      648.51      615.26     10.33 o 
  -2 -11  10      695.31      748.58     10.78 o 
  -1 -11  10       21.61       20.45      3.96 o 
   0 -11  10     1522.34     1532.54     15.66 o 
   1 -11  10      463.41      487.01      9.67 o 
   2 -11  10      578.86      551.29     10.74 o 
   3 -11  10      475.62      506.31      9.52 o 
   4 -11  10      974.25      938.25     11.54 o 
   5 -11  10       47.29       51.75      4.31 o 
   6 -11  10        2.54        4.69      4.11 o 
   7 -11  10        0.80       -0.41      4.33 o 
   8 -11  10      611.05      606.36     11.63 o 
   9 -11  10      876.74      865.50     18.39 o 
  10 -11  10      248.72      281.80      8.35 o 
 -10 -10  10      373.69      395.99     10.78 o 
  -9 -10  10      336.92      336.90      9.94 o 
  -8 -10  10      385.00      425.36      9.70 o 
  -7 -10  10      741.44      711.58     12.77 o 
  -6 -10  10       18.00       20.88      4.15 o 
  -5 -10  10       77.88       77.71      5.36 o 
  -4 -10  10       18.75       11.44      3.84 o 
  -3 -10  10     1580.46     1540.05     15.97 o 
  -2 -10  10      163.32      153.65      5.12 o 
  -1 -10  10     2745.72     2750.23     23.38 o 
   0 -10  10        1.34        0.84      3.76 o 
   1 -10  10     1636.18     1609.76     16.24 o 
   2 -10  10     1525.42     1457.00     15.95 o 
   3 -10  10     1229.30     1181.45     13.20 o 
   4 -10  10      190.72      223.93      5.80 o 
   5 -10  10       53.95       59.79      4.12 o 
   6 -10  10       16.09       16.76      4.18 o 
   7 -10  10      149.59      144.26      6.08 o 
   8 -10  10      497.21      494.63      9.32 o 
   9 -10  10      370.64      356.92      8.96 o 
  10 -10  10      131.17      119.65      6.39 o 
 -11  -9  10       98.14      125.81      7.31 o 
 -10  -9  10        1.40       -5.77      5.00 o 
  -9  -9  10      464.24      479.79     11.93 o 
  -8  -9  10        3.85        7.58      4.57 o 
  -7  -9  10      678.77      697.44      9.94 o 
  -6  -9  10       87.07      113.09      5.28 o 
  -5  -9  10     1624.42     1545.34     15.12 o 
  -4  -9  10       33.84       46.56      3.72 o 
  -3  -9  10      965.87     1029.58     11.85 o 
  -2  -9  10     1584.22     1645.88     15.36 o 
  -1  -9  10      982.68     1064.83     12.18 o 
   0  -9  10       46.37       23.21      3.46 o 
   1  -9  10     1017.84      974.31     12.95 o 
   2  -9  10      981.13     1064.74     11.66 o 
   3  -9  10     1263.92     1338.51     13.36 o 
   4  -9  10        3.69        4.40      3.36 o 
   5  -9  10       59.74       46.43      3.54 o 
   6  -9  10      292.98      285.15      6.33 o 
   7  -9  10      343.53      355.13      7.35 o 
   8  -9  10      519.83      574.52      9.19 o 
   9  -9  10      437.65      480.64      9.27 o 
  10  -9  10      177.60      169.24      7.74 o 
 -12  -8  10      521.76      489.99     11.21 o 
 -11  -8  10       85.45       74.81      6.39 o 
 -10  -8  10      211.66      178.32     10.84 o 
  -9  -8  10     1493.90     1456.90     18.74 o 
  -8  -8  10      990.48     1025.66     13.82 o 
  -7  -8  10      116.47      148.25      5.57 o 
  -6  -8  10      130.33      123.79      5.31 o 
  -5  -8  10      645.00      678.25      7.97 o 
  -4  -8  10     1587.04     1580.63     13.76 o 
  -3  -8  10     3118.41     3215.65     26.50 o 
  -2  -8  10     5365.29     5539.03     42.66 o 
  -1  -8  10      636.63      631.86      8.54 o 
   0  -8  10        0.14        0.12      3.30 o 
   1  -8  10     3074.32     3078.82     25.49 o 
   2  -8  10      571.72      571.95      7.14 o 
   3  -8  10      373.03      375.69      5.84 o 
   4  -8  10       16.31       25.27      3.29 o 
   5  -8  10      133.65      101.06      4.13 o 
   6  -8  10      948.67      943.24     10.49 o 
   7  -8  10      747.54      773.33      9.66 o 
   8  -8  10     1897.49     1911.04     18.19 o 
   9  -8  10     1209.24     1281.05     15.04 o 
  10  -8  10        3.24        4.57      4.79 o 
  11  -8  10      252.06      250.07      8.49 o 
 -12  -7  10      121.38      116.49      6.57 o 
 -11  -7  10       57.90       65.69      5.77 o 
 -10  -7  10     1212.68     1231.19     17.00 o 
  -9  -7  10      839.63      820.40     13.23 o 
  -8  -7  10      300.39      295.63      7.74 o 
  -7  -7  10       69.55       70.03      5.86 o 
  -6  -7  10      129.44      126.74      4.57 o 
  -5  -7  10        8.04        8.89      2.68 o 
  -4  -7  10     2481.06     2532.97     18.71 o 
  -3  -7  10     5808.10     5885.92     45.69 o 
  -2  -7  10     3264.01     3330.58     27.38 o 
  -1  -7  10      495.90      507.87      8.17 o 
   0  -7  10     3835.05     3873.28     32.07 o 
   1  -7  10     7935.63     8179.95     57.17 o 
   2  -7  10     1383.23     1341.61     11.38 o 
   3  -7  10     1353.38     1454.24     12.02 o 
   4  -7  10       45.11       55.80      3.50 o 
   5  -7  10      161.71      152.81      4.65 o 
   6  -7  10        2.14        8.71      3.35 o 
   7  -7  10     1517.24     1576.15     14.00 o 
   8  -7  10     1159.86     1208.69     14.80 o 
   9  -7  10     1935.83     1968.72     20.90 o 
  10  -7  10       23.82       14.56      5.16 o 
  11  -7  10      229.07      256.95      8.40 o 
 -12  -6  10       15.92        8.04      4.63 o 
 -11  -6  10      286.60      285.63      8.35 o 
 -10  -6  10     1500.89     1443.44     21.10 o 
  -9  -6  10      928.40      896.97     12.73 o 
  -8  -6  10      829.79      840.79     15.60 o 
  -7  -6  10       27.46       34.26      3.75 o 
  -6  -6  10      798.40      763.50     10.76 o 
  -5  -6  10      913.37      933.26      8.78 o 
  -4  -6  10     1959.87     1917.50     14.87 o 
  -3  -6  10     4506.19     4410.52     34.81 o 
  -2  -6  10     3501.09     3693.64     34.42 o 
  -1  -6  10      804.24      866.22     10.41 o 
   0  -6  10     2465.72     2580.89     21.12 o 
   1  -6  10     5031.33     5172.77     37.24 o 
   2  -6  10     2127.14     2109.21     15.76 o 
   3  -6  10        9.74        7.30      2.37 o 
   4  -6  10      271.52      292.33      5.50 o 
   5  -6  10      257.47      276.22      6.05 o 
   6  -6  10      203.38      194.59      6.40 o 
   7  -6  10       90.41      118.02      5.18 o 
   8  -6  10      425.61      446.80      9.67 o 
   9  -6  10      833.48      845.08     13.91 o 
  10  -6  10      165.38      200.09     11.35 o 
  11  -6  10      584.54      648.55     11.63 o 
 -13  -5  10      488.77      499.72     13.44 o 
 -12  -5  10        4.44        4.58      4.37 o 
 -11  -5  10     1060.08     1023.36     18.25 o 
 -10  -5  10     1739.90     1665.47     18.56 o 
  -9  -5  10     2081.86     2034.33     22.23 o 
  -8  -5  10      702.76      700.90     11.20 o 
  -7  -5  10      904.99      846.09     10.47 o 
  -6  -5  10       52.03       40.18      3.42 o 
  -5  -5  10     2503.46     2329.02     16.35 o 
  -4  -5  10     4311.79     4137.84     29.41 o 
  -3  -5  10     2132.32     1886.85     16.84 o 
  -2  -5  10     1271.79     1113.22     10.74 o 
  -1  -5  10       77.09       77.34      2.88 o 
   0  -5  10     1811.77     1892.18     13.94 o 
   1  -5  10     4020.57     3960.78     29.04 o 
   2  -5  10     3150.21     3280.97     22.65 o 
   3  -5  10       92.64      100.73      3.32 o 
   4  -5  10       47.54       59.06      3.55 o 
   5  -5  10     1015.21     1016.67     10.76 o 
   6  -5  10      680.75      718.60     11.06 o 
   7  -5  10      548.75      609.24     10.35 o 
   8  -5  10     2234.43     2234.84     23.14 o 
   9  -5  10      131.68      143.84      7.09 o 
  10  -5  10        1.45        2.67      5.53 o 
  11  -5  10      271.70      283.87      9.05 o 
 -13  -4  10      772.27      742.35     13.74 o 
 -12  -4  10      150.15      125.76      7.23 o 
 -11  -4  10     1247.32     1244.16     15.45 o 
 -10  -4  10     2274.66     2259.20     22.60 o 
  -9  -4  10     1345.61     1334.54     16.24 o 
  -8  -4  10      603.75      604.03      9.56 o 
  -7  -4  10      774.42      718.01      9.81 o 
  -6  -4  10     1605.33     1554.01     14.43 o 
  -5  -4  10     4933.69     5024.76     34.40 o 
  -4  -4  10     1480.52     1382.96     11.38 o 
  -3  -4  10     5684.98     5468.63     41.90 o 
  -2  -4  10      874.69     1020.58      9.45 o 
  -1  -4  10        7.69        1.73      1.62 o 
   0  -4  10    10389.56    10552.67     67.75 o 
   1  -4  10     5897.59     5895.68     36.47 o 
   2  -4  10     2355.71     2372.16     19.76 o 
   3  -4  10      527.25      521.94      6.59 o 
   4  -4  10      654.45      665.60      7.88 o 
   5  -4  10      665.40      659.84      8.36 o 
   6  -4  10       68.20       79.05      4.96 o 
   7  -4  10     2155.03     2219.61     23.41 o 
   8  -4  10     1467.96     1433.54     17.94 o 
   9  -4  10        0.22       -3.53      4.54 o 
  10  -4  10      232.15      258.42      8.76 o 
  11  -4  10      417.22      369.80     10.44 o 
 -13  -3  10       11.43       10.34      4.83 o 
 -12  -3  10      279.98      279.87     11.38 o 
 -11  -3  10     2267.29     2273.65     24.47 o 
 -10  -3  10     1869.90     1874.03     19.33 o 
  -9  -3  10     1171.17     1177.17     14.70 o 
  -8  -3  10     1119.78     1128.71     20.60 o 
  -7  -3  10        5.48        2.69      2.54 o 
  -6  -3  10     7826.67     7725.95     60.12 o 
  -5  -3  10     3368.46     3439.23     26.71 o 
  -4  -3  10      650.38      598.84      5.71 o 
  -3  -3  10       51.52       23.15      1.89 o 
  -2  -3  10       18.83        9.65      1.88 o 
  -1  -3  10     4781.42     4901.38     34.03 o 
   0  -3  10     5887.44     5700.21     40.70 o 
   1  -3  10     4792.63     4716.58     35.52 o 
   2  -3  10     1198.08     1210.20     11.84 o 
   3  -3  10      264.21      315.12      5.62 o 
   4  -3  10      163.69      198.49      5.02 o 
   5  -3  10      160.84      148.99      5.18 o 
   6  -3  10      883.27      879.31     12.65 o 
   7  -3  10     3745.15     3699.24     34.50 o 
   8  -3  10      378.41      380.79      9.38 o 
   9  -3  10       16.85       14.54      5.31 o 
  10  -3  10      573.16      642.33     12.59 o 
  11  -3  10      832.00      809.37     14.55 o 
 -14  -2  10        7.25       -2.91      6.24 o 
 -13  -2  10        3.12        0.69      6.20 o 
 -12  -2  10      450.68      474.78     11.04 o 
 -11  -2  10     1011.61      986.17     13.02 o 
 -10  -2  10     2770.13     2613.14     24.85 o 
  -9  -2  10     2673.10     2649.49     28.30 o 
  -8  -2  10      636.61      639.76      7.74 o 
  -7  -2  10      919.28     1003.95      8.94 o 
  -6  -2  10     2047.49     2019.30     15.52 o 
  -5  -2  10     3161.31     2936.26     22.07 o 
  -4  -2  10     2390.85     2195.80     16.28 o 
  -3  -2  10     1088.26     1370.57     10.28 o 
  -2  -2  10     2677.69     3033.73     20.43 o 
  -1  -2  10     5137.42     5028.88     27.83 o 
   0  -2  10     5485.07     4950.71     34.26 o 
   1  -2  10     4161.77     4123.16     30.83 o 
   2  -2  10     4212.52     4381.17     32.81 o 
   3  -2  10        2.70        1.42      2.82 o 
   4  -2  10       17.23       43.42      3.67 o 
   5  -2  10     1265.50     1317.98     14.49 o 
   6  -2  10     4646.08     4493.48     37.63 o 
   7  -2  10     1506.44     1501.44     16.76 o 
   8  -2  10      253.77      247.09      7.73 o 
   9  -2  10      167.22      187.05      7.73 o 
  10  -2  10      849.97      851.33     15.35 o 
  11  -2  10     1641.71     1709.84     23.01 o 
 -14  -1  10       17.78       14.24      6.46 o 
 -13  -1  10      121.77      137.01      7.98 o 
 -12  -1  10      919.96      932.55     17.88 o 
 -11  -1  10      616.65      630.82     13.34 o 
 -10  -1  10      633.16      617.31     11.25 o 
  -9  -1  10        5.85        6.26      3.78 o 
  -8  -1  10      629.63      596.02     10.90 o 
  -7  -1  10      937.20      957.58     15.73 o 
  -6  -1  10        3.53       -1.98      2.02 o 
  -5  -1  10     3161.66     3212.57     25.29 o 
  -4  -1  10      965.27      797.84      7.36 o 
  -3  -1  10        9.94       12.17      1.98 o 
  -2  -1  10     5088.29     5287.44     36.29 o 
  -1  -1  10    13032.30    13100.84     74.41 o 
   0  -1  10     7185.99     7197.61     46.79 o 
   1  -1  10     2270.65     2502.33     20.05 o 
   2  -1  10      328.19      408.65      6.34 o 
   3  -1  10       20.05        1.86      2.68 o 
   4  -1  10      220.02      161.96      4.87 o 
   5  -1  10     1278.69     1368.59     14.09 o 
   6  -1  10     1115.43     1074.42     16.06 o 
   7  -1  10      473.62      543.31      9.89 o 
   8  -1  10       41.23       39.57      4.86 o 
   9  -1  10     1088.67     1116.69     14.87 o 
  10  -1  10      712.09      638.17     12.98 o 
  11  -1  10     2160.89     2248.90     27.51 o 
 -14   0  10       41.89       45.02      7.99 o 
 -13   0  10      982.50     1013.94     18.73 o 
 -12   0  10      973.75      948.77     14.53 o 
 -11   0  10     1289.49     1210.33     15.52 o 
 -10   0  10        4.27        8.85      4.36 o 
  -9   0  10      361.72      409.91      8.26 o 
  -8   0  10      163.88      155.85      7.83 o 
  -7   0  10        5.28        2.57      3.37 o 
  -6   0  10      713.60      729.46     10.74 o 
  -5   0  10     3924.07     3902.32     39.02 o 
  -4   0  10     1007.53      897.71      8.93 o 
  -3   0  10     1121.29     1189.87     10.55 o 
  -2   0  10     5967.30     6175.33     35.76 o 
  -1   0  10     8502.32     8533.39     52.15 o 
   0   0  10     1672.50     1508.67     13.26 o 
   1   0  10     5563.53     5780.24     36.72 o 
   2   0  10      166.96      163.16      3.88 o 
   3   0  10      520.62      428.98      6.88 o 
   4   0  10     3785.04     3838.13     31.85 o 
   5   0  10     3236.31     3124.79     28.54 o 
   6   0  10     1605.84     1792.71     17.60 o 
   7   0  10      499.09      505.35      8.57 o 
   8   0  10       44.36       40.37      5.12 o 
   9   0  10     1151.56     1129.32     14.25 o 
  10   0  10     1023.20     1040.95     14.93 o 
  11   0  10     1646.42     1601.23     19.75 o 
 -14   1  10        0.71       -1.06      7.93 o 
 -13   1  10      635.22      675.07     17.19 o 
 -12   1  10     1021.95     1082.68     17.07 o 
 -11   1  10     1008.62     1005.92     15.42 o 
 -10   1  10        1.20       -6.64      4.41 o 
  -9   1  10      469.30      493.74      9.79 o 
  -8   1  10      140.02      116.74      6.75 o 
  -7   1  10      826.75      848.70     18.10 o 
  -6   1  10     1849.37     1843.74     25.03 o 
  -5   1  10      930.25      847.11     11.69 o 
  -4   1  10     3110.62     3162.45     21.86 o 
  -3   1  10      573.99      518.59      5.93 o 
  -2   1  10      102.92       57.08      2.37 o 
  -1   1  10    10956.88    10822.50     66.08 o 
   0   1  10     2714.68     2671.07     19.68 o 
   1   1  10        0.94        7.70      2.41 o 
   2   1  10      814.35      741.16      7.74 o 
   3   1  10     1739.53     1666.86     14.50 o 
   4   1  10      870.41      750.61      9.67 o 
   5   1  10     1790.33     1821.70     24.65 o 
   6   1  10      791.06      807.10     10.79 o 
   7   1  10        3.38        4.68      3.61 o 
   8   1  10      395.00      397.23      8.57 o 
   9   1  10      858.82      793.18     11.77 o 
  10   1  10     1899.66     1939.90     21.99 o 
  11   1  10        2.41       -8.73      5.81 o 
 -14   2  10       13.58       13.92     14.49 o 
 -13   2  10     1095.29     1128.25     19.59 o 
 -12   2  10     1283.91     1315.93     20.63 o 
 -11   2  10      197.91      191.36      9.79 o 
 -10   2  10       42.08       43.06      6.77 o 
  -9   2  10     1024.00     1010.62     16.14 o 
  -8   2  10      565.05      551.74      9.94 o 
  -7   2  10      124.77      127.59      8.16 o 
  -6   2  10     1627.50     1669.38     17.52 o 
  -5   2  10      950.38      975.75     12.12 o 
  -4   2  10     2157.83     2222.18     16.84 o 
  -3   2  10       75.44       82.17      2.74 o 
  -2   2  10     1968.68     1864.09     13.29 o 
  -1   2  10     6837.28     6626.80     42.90 o 
   0   2  10     4976.85     5152.98     35.56 o 
   1   2  10      451.49      594.61      8.24 o 
   2   2  10     1135.46     1117.12     12.23 o 
   3   2  10      668.10      615.02      8.48 o 
   4   2  10     1198.92     1260.65     13.33 o 
   5   2  10      384.03      301.89      8.93 o 
   6   2  10      207.85      254.03      6.52 o 
   7   2  10        1.87       -2.20      3.66 o 
   8   2  10      304.86      323.02      8.02 o 
   9   2  10     2446.23     2436.11     23.34 o 
  10   2  10     2276.78     2260.78     22.83 o 
 -13   3  10     1050.62     1038.53     20.75 o 
 -12   3  10      556.36      629.08     14.31 o 
 -11   3  10      343.87      345.80     11.24 o 
 -10   3  10       15.16        4.71      4.68 o 
  -9   3  10      336.48      326.62      8.84 o 
  -8   3  10      206.55      198.27      6.89 o 
  -7   3  10       24.31       15.99      3.72 o 
  -6   3  10     1067.18     1039.92     12.10 o 
  -5   3  10      626.01      680.41      6.99 o 
  -4   3  10       44.18       42.90      2.31 o 
  -3   3  10       73.61       62.35      2.41 o 
  -2   3  10     9220.57     9036.46     60.01 o 
  -1   3  10     2300.02     2279.98     17.42 o 
   0   3  10     1580.31     1634.50     13.21 o 
   1   3  10      612.63      757.52      9.36 o 
   2   3  10      948.55      868.20      9.56 o 
   3   3  10     1367.86     1444.06     14.20 o 
   4   3  10      302.44      297.24      6.79 o 
   5   3  10        3.03        3.27      3.50 o 
   6   3  10       68.86       68.84      4.44 o 
   7   3  10       66.99       46.09      4.58 o 
   8   3  10      323.73      315.60      8.20 o 
   9   3  10     1539.73     1594.30     17.79 o 
  10   3  10     1176.74     1173.96     16.45 o 
 -13   4  10      675.37      721.19     16.42 o 
 -12   4  10      391.71      416.24     11.11 o 
 -11   4  10       95.36      111.89      6.80 o 
 -10   4  10      364.69      360.56     10.88 o 
  -9   4  10      409.77      352.42      9.31 o 
  -8   4  10      126.29      145.22      5.96 o 
  -7   4  10     1374.26     1403.47     14.33 o 
  -6   4  10       73.50       74.94      4.34 o 
  -5   4  10      145.87      142.69      3.36 o 
  -4   4  10      295.17      204.19      4.06 o 
  -3   4  10      947.52      880.04      9.38 o 
  -2   4  10     2744.59     2660.29     20.88 o 
  -1   4  10     1794.89     1685.82     13.63 o 
   0   4  10       33.33       29.48      3.07 o 
   1   4  10     1215.40     1181.87     12.70 o 
   2   4  10       91.04      106.85      4.57 o 
   3   4  10     2059.23     1993.03     18.76 o 
   4   4  10       83.50       89.26      4.58 o 
   5   4  10        0.70        4.31      3.74 o 
   6   4  10      342.21      300.43      8.06 o 
   7   4  10       35.30       38.39      6.11 o 
   8   4  10      451.24      463.26     10.67 o 
   9   4  10      606.92      651.55     12.08 o 
 -13   5  10      734.19      736.26     16.57 o 
 -12   5  10      527.87      538.34     12.74 o 
 -11   5  10      105.27      127.47      6.70 o 
 -10   5  10      540.39      511.27     11.58 o 
  -9   5  10     1263.24     1239.76     15.85 o 
  -8   5  10     1136.73     1130.89     13.42 o 
  -7   5  10      825.23      798.19     10.11 o 
  -6   5  10      334.07      332.56      5.21 o 
  -5   5  10      751.70      730.21      7.54 o 
  -4   5  10      572.43      596.09      6.80 o 
  -3   5  10      387.65      369.46      6.05 o 
  -2   5  10     2396.99     2486.37     19.78 o 
  -1   5  10     4997.14     5024.82     36.37 o 
   0   5  10      410.34      403.79      7.26 o 
   1   5  10      991.76      925.04     10.60 o 
   2   5  10      424.46      432.45      9.54 o 
   3   5  10      238.74      253.99      6.34 o 
   4   5  10        4.98       10.48      3.50 o 
   5   5  10        9.08       11.61      3.90 o 
   6   5  10      101.39       95.23      5.78 o 
   7   5  10      106.96      105.51      6.06 o 
   8   5  10      735.05      765.79     12.62 o 
   9   5  10      728.58      735.02     12.40 o 
 -13   6  10      123.87      139.73     12.95 o 
 -12   6  10      587.54      601.31     18.15 o 
 -11   6  10       38.85       37.92      7.17 o 
 -10   6  10      259.80      261.21      8.45 o 
  -9   6  10      915.01      911.82     12.54 o 
  -8   6  10      789.89      752.37     12.40 o 
  -7   6  10      214.74      191.99      5.05 o 
  -6   6  10       17.77       14.34      3.12 o 
  -5   6  10       54.58       37.16      4.02 o 
  -4   6  10      485.03      528.73      8.23 o 
  -3   6  10     1144.23      935.44     11.98 o 
  -2   6  10     1863.38     1971.43     17.62 o 
  -1   6  10        9.75        8.55      3.12 o 
   0   6  10     1524.69     1586.06     14.62 o 
   1   6  10       69.83       34.78      3.37 o 
   2   6  10     2072.41     2116.83     18.51 o 
   3   6  10     1251.72     1180.29     13.57 o 
   4   6  10      605.47      606.97      9.77 o 
   5   6  10      298.86      312.33      9.04 o 
   6   6  10       19.74       18.67      4.36 o 
   7   6  10      334.17      329.51      8.99 o 
   8   6  10      665.21      700.95     12.45 o 
 -12   7  10      240.64      248.54     12.58 o 
 -11   7  10        3.62       12.88      6.46 o 
 -10   7  10      214.44      226.40      8.96 o 
  -9   7  10      812.29      781.90     12.46 o 
  -8   7  10      818.37      810.17     12.58 o 
  -7   7  10      537.10      521.31      9.04 o 
  -6   7  10       90.43       76.58      6.05 o 
  -5   7  10      474.82      479.38      8.84 o 
  -4   7  10      492.22      501.65      9.63 o 
  -3   7  10     1497.92     1596.96     19.78 o 
  -2   7  10      909.68      889.23     11.51 o 
  -1   7  10      540.31      537.91      8.33 o 
   0   7  10       65.29       56.37      4.07 o 
   1   7  10      487.51      560.73     11.41 o 
   2   7  10     1092.07     1069.77     12.69 o 
   3   7  10     1666.24     1639.38     18.37 o 
   4   7  10       11.22       12.34      4.34 o 
   5   7  10      247.70      235.68      7.52 o 
   6   7  10       40.50       49.07      5.22 o 
   7   7  10      471.20      456.64     10.46 o 
 -11   8  10      476.22      463.22     20.01 o 
 -10   8  10      296.38      328.47     11.67 o 
  -9   8  10      494.41      519.80     13.53 o 
  -8   8  10      157.31      155.65      6.40 o 
  -7   8  10      174.65      174.43      7.74 o 
  -6   8  10      443.34      408.21      9.88 o 
  -5   8  10      157.05      176.95      6.61 o 
  -4   8  10      312.36      265.70      8.11 o 
  -3   8  10     2092.61     2225.01     25.73 o 
  -2   8  10      355.02      314.30     10.18 o 
  -1   8  10      244.31      209.67      6.64 o 
   0   8  10       64.18       66.55      4.56 o 
   1   8  10      838.51      915.14     13.51 o 
   2   8  10      702.25      694.52     11.19 o 
   3   8  10       59.03       72.77      5.87 o 
   4   8  10       45.56       49.19      5.39 o 
   5   8  10       40.87       16.63      4.81 o 
   6   8  10        2.62        2.96      4.74 o 
 -11   9  10      388.04      401.32     23.36 o 
 -10   9  10      226.75      213.67     12.72 o 
  -9   9  10      261.90      258.70     14.98 o 
  -8   9  10       95.17       92.65      7.00 o 
  -7   9  10       41.85       34.59      5.44 o 
  -6   9  10        5.55        0.82      5.60 o 
  -5   9  10      128.44      157.20      7.37 o 
  -4   9  10      725.30      692.99     12.11 o 
  -3   9  10      808.62      844.97     14.63 o 
  -2   9  10      126.11      131.84      7.44 o 
  -1   9  10      173.42      189.64      8.12 o 
   0   9  10      940.27      998.29     13.59 o 
   1   9  10      925.68      939.64     13.45 o 
   2   9  10     1104.29     1174.01     15.21 o 
   3   9  10       17.62       21.17      4.88 o 
   4   9  10       19.12       12.74      5.32 o 
   5   9  10        2.73        0.09      4.98 o 
 -10  10  10      454.65      451.18     18.92 o 
  -9  10  10      126.47      128.72     12.57 o 
  -8  10  10       69.18       75.17      7.07 o 
  -7  10  10       17.65       29.40      5.68 o 
  -6  10  10       37.12       45.25      5.98 o 
  -5  10  10      169.43      180.49      7.65 o 
  -4  10  10      624.81      628.03     12.21 o 
  -3  10  10      721.18      748.73     14.34 o 
  -2  10  10       12.39        9.68      5.64 o 
  -1  10  10      177.58      196.24      8.67 o 
   0  10  10      730.53      709.13     16.12 o 
   1  10  10      858.29      878.04     18.01 o 
   2  10  10      823.52      834.91     13.90 o 
   3  10  10      102.97      103.99      6.56 o 
   4  10  10      217.88      209.98      8.91 o 
  -8  11  10        3.28      -11.47      5.93 o 
  -7  11  10      116.73      131.22      8.73 o 
  -6  11  10        0.33       -0.84      5.34 o 
  -5  11  10      125.62      134.74      8.22 o 
  -4  11  10      540.65      553.81     12.06 o 
  -3  11  10      294.09      284.61     10.07 o 
  -2  11  10        6.60       20.22      6.00 o 
  -1  11  10       65.98       58.36      7.10 o 
   0  11  10      687.46      716.98     16.49 o 
   1  11  10      969.93     1081.60     20.65 o 
   2  11  10       18.68       17.77      6.62 o 
   3  11  10      118.41      122.80      7.95 o 
  -6  12  10      248.37      329.31     11.56 o 
  -5  12  10      599.66      646.76     15.46 o 
  -4  12  10     1546.53     1670.48     22.15 o 
  -3  12  10      254.21      246.38     10.39 o 
  -2  12  10       23.21       33.17      6.92 o 
  -1  12  10      427.58      479.31     19.35 o 
   0  12  10      640.72      667.14     16.78 o 
  -1 -16  11       46.85       54.83      7.13 o 
   0 -16  11       43.70       35.06      6.83 o 
   1 -16  11      196.24      202.08      9.57 o 
   2 -16  11       94.08      107.44      7.69 o 
  -4 -15  11       46.47       52.49      6.85 o 
  -3 -15  11      595.43      585.54     12.66 o 
  -2 -15  11      545.32      585.18     13.16 o 
  -1 -15  11      138.93      131.41      8.06 o 
   0 -15  11        3.51        1.22      5.88 o 
   1 -15  11     1135.21     1119.68     17.91 o 
   2 -15  11      964.34      997.35     17.00 o 
   3 -15  11        2.38      -11.15      6.09 o 
   4 -15  11       46.86       40.09      7.00 o 
   5 -15  11       64.20       72.64      6.85 o 
  -6 -14  11       53.12       43.51      8.69 o 
  -5 -14  11       50.52       27.82      6.18 o 
  -4 -14  11       17.24       36.39      7.23 o 
  -3 -14  11     1000.22      951.88     15.82 o 
  -2 -14  11      445.70      443.35     13.40 o 
  -1 -14  11      211.66      208.41      8.62 o 
   0 -14  11        1.83        4.34      5.38 o 
   1 -14  11     1007.47     1046.14     16.62 o 
   2 -14  11      605.52      590.44     12.85 o 
   3 -14  11      280.95      311.47     11.22 o 
   4 -14  11      946.94      954.13     16.35 o 
   5 -14  11        0.06        0.86      5.47 o 
   6 -14  11       34.79       38.12      7.53 o 
   7 -14  11       99.04      105.03      8.20 o 
  -7 -13  11      120.67      118.40      9.10 o 
  -6 -13  11      120.20      107.55      8.28 o 
  -5 -13  11       72.58       70.21      5.96 o 
  -4 -13  11      276.60      280.18      8.85 o 
  -3 -13  11     1447.22     1472.89     25.41 o 
  -2 -13  11      505.71      466.29     10.78 o 
  -1 -13  11      118.46      130.75      7.09 o 
   0 -13  11      157.91      168.49      7.19 o 
   1 -13  11     1023.55     1095.35     15.47 o 
   2 -13  11      751.54      705.77     13.37 o 
   3 -13  11      168.04      175.53      8.07 o 
   4 -13  11      475.49      459.26     10.03 o 
   5 -13  11      534.03      546.71     10.19 o 
   6 -13  11      104.29       93.10      6.24 o 
   7 -13  11      364.18      351.25     10.14 o 
   8 -13  11      362.23      409.39     12.11 o 
  -8 -12  11      333.51      312.85     13.42 o 
  -7 -12  11       14.88       21.88      6.51 o 
  -6 -12  11       27.63       35.21      5.39 o 
  -5 -12  11      251.65      295.50      8.72 o 
  -4 -12  11     1855.24     1716.85     18.58 o 
  -3 -12  11      918.86      970.26     14.84 o 
  -2 -12  11      142.98      142.01      6.99 o 
  -1 -12  11      127.98      108.18      5.70 o 
   0 -12  11     1425.83     1396.34     19.58 o 
   1 -12  11     1297.49     1241.51     17.37 o 
   2 -12  11      359.34      350.00      9.75 o 
   3 -12  11       51.79       30.62      4.73 o 
   4 -12  11        1.04        5.49      4.58 o 
   5 -12  11      284.33      279.14     10.68 o 
   6 -12  11      388.33      378.45      9.31 o 
   7 -12  11      733.48      690.92     11.47 o 
   8 -12  11      659.68      619.33     13.16 o 
   9 -12  11      187.60      195.46      7.89 o 
  -9 -11  11      209.68      184.94      9.15 o 
  -8 -11  11       70.70       70.44      6.84 o 
  -7 -11  11       14.45       14.10      5.32 o 
  -6 -11  11      686.93      658.67     12.14 o 
  -5 -11  11      324.18      319.63      8.63 o 
  -4 -11  11      879.33      893.78     12.07 o 
  -3 -11  11      945.72      891.83     13.46 o 
  -2 -11  11      449.14      488.26      8.94 o 
  -1 -11  11       41.33       31.11      4.31 o 
   0 -11  11     1863.17     1866.46     28.54 o 
   1 -11  11     2345.18     2307.78     25.77 o 
   2 -11  11      134.88      154.20      5.89 o 
   3 -11  11      308.79      310.91      7.90 o 
   4 -11  11      127.16      114.24      5.28 o 
   5 -11  11      285.51      292.92      6.97 o 
   6 -11  11      359.24      364.52      8.90 o 
   7 -11  11     1006.30     1022.24     13.62 o 
   8 -11  11      807.07      846.48     12.67 o 
   9 -11  11        0.62        5.98      5.05 o 
 -10 -10  11      103.87       92.50      7.45 o 
  -9 -10  11      440.89      443.17     10.96 o 
  -8 -10  11       66.02       78.63      5.72 o 
  -7 -10  11        7.89        6.64      4.52 o 
  -6 -10  11      139.33      109.54      6.03 o 
  -5 -10  11      848.85      796.51     11.99 o 
  -4 -10  11     1730.49     1647.65     17.98 o 
  -3 -10  11     3172.53     2965.93     26.30 o 
  -2 -10  11      588.23      548.57      9.00 o 
  -1 -10  11     2192.95     2104.72     20.34 o 
   0 -10  11     2520.78     2552.01     25.29 o 
   1 -10  11     1905.54     1847.47     17.88 o 
   2 -10  11       72.24       58.07      4.46 o 
   3 -10  11      328.21      316.95      6.88 o 
   4 -10  11      408.39      421.76      7.75 o 
   5 -10  11      458.96      485.43      8.05 o 
   6 -10  11     1175.96     1091.87     12.72 o 
   7 -10  11      804.90      862.51     15.14 o 
   8 -10  11     1441.97     1373.02     15.99 o 
   9 -10  11       21.60       30.04      7.05 o 
  10 -10  11        1.73       -4.53      5.39 o 
 -11  -9  11     1379.41     1472.97     23.47 o 
 -10  -9  11       53.08       60.02      6.11 o 
  -9  -9  11      270.37      258.97      9.99 o 
  -8  -9  11       18.06       19.15      4.65 o 
  -7  -9  11      128.16      154.33      6.33 o 
  -6  -9  11        1.23       -6.20      3.84 o 
  -5  -9  11     1044.96     1030.20     12.22 o 
  -4  -9  11     1345.00     1317.36     14.12 o 
  -3  -9  11      764.33      812.95     10.29 o 
  -2  -9  11       21.51       15.15      3.67 o 
  -1  -9  11     1491.45     1422.04     16.22 o 
   0  -9  11     2798.12     2712.40     23.16 o 
   1  -9  11      857.65      883.97     10.86 o 
   2  -9  11     1489.05     1499.93     13.85 o 
   3  -9  11        0.01        2.24      2.96 o 
   4  -9  11       58.23       48.50      3.66 o 
   5  -9  11     1423.51     1314.15     11.98 o 
   6  -9  11      224.35      204.69      5.71 o 
   7  -9  11     1184.00     1224.60     13.17 o 
   8  -9  11      479.48      517.44      8.93 o 
   9  -9  11       55.62       41.60      5.29 o 
  10  -9  11      399.64      421.30     10.15 o 
 -11  -8  11      504.61      474.42     10.77 o 
 -10  -8  11      456.07      452.52     11.66 o 
  -9  -8  11        0.61       -0.52      4.52 o 
  -8  -8  11      389.16      330.23      8.42 o 
  -7  -8  11       79.21       66.42      4.89 o 
  -6  -8  11      125.18      131.17      5.21 o 
  -5  -8  11      427.41      428.60      6.54 o 
  -4  -8  11     2681.31     2677.22     20.83 o 
  -3  -8  11        3.41        5.93      3.46 o 
  -2  -8  11      160.65      159.73      5.42 o 
  -1  -8  11     3144.63     3110.13     27.15 o 
   0  -8  11      931.73      878.28     12.75 o 
   1  -8  11      757.66      654.68      8.12 o 
   2  -8  11        4.87        2.54      2.68 o 
   3  -8  11       70.04       66.29      3.77 o 
   4  -8  11       16.94       11.97      3.30 o 
   5  -8  11     1287.00     1193.73     11.54 o 
   6  -8  11      306.24      353.82      7.58 o 
   7  -8  11     1612.27     1514.92     14.75 o 
   8  -8  11       10.66        5.18      4.34 o 
   9  -8  11      768.00      742.64     12.64 o 
  10  -8  11      754.25      747.83     13.53 o 
 -12  -7  11     1070.75     1170.56     16.47 o 
 -11  -7  11      285.08      247.61      8.27 o 
 -10  -7  11      405.88      420.57     15.00 o 
  -9  -7  11        0.43       -3.18      4.18 o 
  -8  -7  11        6.81        8.04      4.04 o 
  -7  -7  11      576.54      573.77      9.68 o 
  -6  -7  11       91.60      115.09      5.42 o 
  -5  -7  11     2678.83     2637.42     24.42 o 
  -4  -7  11     1953.02     1949.84     16.64 o 
  -3  -7  11       55.05       57.43      4.22 o 
  -2  -7  11     2008.02     1885.69     33.21 o 
  -1  -7  11     6243.56     6345.68     49.69 o 
   0  -7  11     1614.86     1601.51     14.07 o 
   1  -7  11      272.41      280.00      5.37 o 
   2  -7  11       81.96       82.32      3.27 o 
   3  -7  11      864.18      829.52      8.37 o 
   4  -7  11      870.15      888.23      9.80 o 
   5  -7  11      789.04      839.80      9.40 o 
   6  -7  11     3823.68     3790.12     29.58 o 
   7  -7  11     2957.69     2855.13     23.96 o 
   8  -7  11      770.41      782.50     12.91 o 
   9  -7  11      351.03      338.85      9.51 o 
  10  -7  11      478.04      492.58     11.18 o 
  11  -7  11     1139.36     1148.68     15.59 o 
 -12  -6  11      326.03      314.65     10.74 o 
 -11  -6  11      406.05      371.34      9.19 o 
 -10  -6  11      131.52      129.84      6.58 o 
  -9  -6  11       35.03       42.14      5.24 o 
  -8  -6  11       94.46       81.85      4.98 o 
  -7  -6  11     2556.75     2527.09     21.33 o 
  -6  -6  11      421.80      403.55      6.74 o 
  -5  -6  11     5662.86     5633.85     37.39 o 
  -4  -6  11     1589.13     1630.43     13.84 o 
  -3  -6  11        5.58       -1.12      2.43 o 
  -2  -6  11     1993.47     1912.34     18.64 o 
  -1  -6  11     2115.65     2016.05     16.99 o 
   0  -6  11     3163.57     3225.02     25.73 o 
   1  -6  11       31.95       27.53      2.72 o 
   2  -6  11       41.13       44.93      3.00 o 
   3  -6  11      672.29      684.30      7.42 o 
   4  -6  11      941.67      888.97      9.83 o 
   5  -6  11        3.66        9.93      3.30 o 
   6  -6  11     2298.11     2169.07     20.04 o 
   7  -6  11      656.88      679.48     10.25 o 
   8  -6  11      200.66      177.95      7.18 o 
   9  -6  11      837.00      835.53     15.09 o 
  10  -6  11     1637.58     1601.80     20.19 o 
  11  -6  11      544.24      581.73     11.44 o 
 -13  -5  11      710.91      708.30     16.43 o 
 -12  -5  11      474.97      498.27     10.33 o 
 -11  -5  11      424.95      449.02      9.54 o 
 -10  -5  11      109.45      102.93      6.17 o 
  -9  -5  11        7.29        7.81      3.89 o 
  -8  -5  11     1246.07     1277.74     14.95 o 
  -7  -5  11       76.78       93.49      4.46 o 
  -6  -5  11     2769.57     2880.30     21.54 o 
  -5  -5  11     1946.71     1963.04     15.05 o 
  -4  -5  11      681.99      674.75      7.64 o 
  -3  -5  11     2166.34     2216.55     19.34 o 
  -2  -5  11     1748.52     1688.84     14.85 o 
  -1  -5  11     4091.53     4000.10     30.07 o 
   0  -5  11     3665.27     3893.28     26.16 o 
   1  -5  11       21.07       26.65      2.50 o 
   2  -5  11       86.20       65.15      2.97 o 
   3  -5  11      744.06      709.87      7.75 o 
   4  -5  11     1243.49     1345.79     13.11 o 
   5  -5  11      511.84      543.81      8.10 o 
   6  -5  11      592.11      610.48      9.40 o 
   7  -5  11      202.10      232.92      7.12 o 
   8  -5  11      416.12      431.91      9.80 o 
   9  -5  11     1175.64     1160.89     15.16 o 
  10  -5  11     1711.81     1743.88     23.08 o 
  11  -5  11      222.73      246.19      9.48 o 
 -13  -4  11      619.31      662.60     12.48 o 
 -12  -4  11      828.45      812.37     13.30 o 
 -11  -4  11      441.76      488.55     10.72 o 
 -10  -4  11       21.14       17.53      4.44 o 
  -9  -4  11      122.19      118.92      5.63 o 
  -8  -4  11      179.19      164.72      7.23 o 
  -7  -4  11     1117.86     1097.04     12.44 o 
  -6  -4  11      833.89      853.65      9.25 o 
  -5  -4  11      556.76      564.58      6.97 o 
  -4  -4  11       66.65       85.09      2.90 o 
  -3  -4  11      965.73     1077.15     11.39 o 
  -2  -4  11     1814.42     1719.53     13.79 o 
  -1  -4  11     8406.45     8753.41     59.13 o 
   0  -4  11      327.34      310.80      4.26 o 
   1  -4  11      186.86      160.50      3.78 o 
   2  -4  11     1058.74     1006.32     10.17 o 
   3  -4  11      445.24      414.25      6.58 o 
   4  -4  11        2.88       -1.01      3.10 o 
   5  -4  11      478.50      586.32     12.83 o 
   6  -4  11     1513.11     1395.47     15.81 o 
   7  -4  11       17.53       13.21      4.30 o 
   8  -4  11      797.63      869.35     14.61 o 
   9  -4  11     1083.90     1115.69     16.12 o 
  10  -4  11      541.50      550.41     12.05 o 
  11  -4  11      123.33      118.05      8.11 o 
 -13  -3  11      979.28     1011.75     23.45 o 
 -12  -3  11      462.17      436.74      9.46 o 
 -11  -3  11      313.61      321.80      8.17 o 
 -10  -3  11        4.04       -1.49      3.72 o 
  -9  -3  11     1635.65     1653.35     17.52 o 
  -8  -3  11     1431.15     1470.26     15.72 o 
  -7  -3  11     1524.76     1512.15     13.61 o 
  -6  -3  11      336.78      306.90      5.01 o 
  -5  -3  11     1140.81     1262.27     10.91 o 
  -4  -3  11     2823.32     3030.38     20.89 o 
  -3  -3  11      109.51       87.38      3.21 o 
  -2  -3  11     9307.40     9540.00     61.38 o 
  -1  -3  11     4079.71     4080.78     27.84 o 
   0  -3  11     2030.15     1995.32     15.54 o 
   1  -3  11       92.66       60.52      3.12 o 
   2  -3  11       68.86       63.49      3.29 o 
   3  -3  11     1668.86     1614.48     14.49 o 
   4  -3  11       10.98       14.95      3.12 o 
   5  -3  11     2051.82     2008.76     21.20 o 
   6  -3  11       65.53       97.83      5.87 o 
   7  -3  11      265.78      299.37      8.56 o 
   8  -3  11     1177.22     1196.36     17.13 o 
   9  -3  11     1050.04     1088.25     15.91 o 
  10  -3  11      300.25      326.50     10.65 o 
  11  -3  11      173.77      172.21      9.00 o 
 -13  -2  11      951.21      993.97     18.06 o 
 -12  -2  11      877.79      942.74     26.54 o 
 -11  -2  11      254.88      243.77      7.24 o 
 -10  -2  11        4.37        2.90      3.56 o 
  -9  -2  11     2373.39     2259.11     21.96 o 
  -8  -2  11     1338.41     1343.01     12.48 o 
  -7  -2  11      587.25      578.85      6.69 o 
  -6  -2  11     1214.83     1248.57     10.85 o 
  -5  -2  11      222.14      216.89      4.48 o 
  -4  -2  11       84.04       70.77      2.75 o 
  -3  -2  11        2.24       11.30      2.06 o 
  -2  -2  11     3933.75     3676.46     25.75 o 
  -1  -2  11     5828.37     5902.44     33.51 o 
   0  -2  11      799.94      802.74      7.85 o 
   1  -2  11        5.56        2.50      2.39 o 
   2  -2  11      253.40      161.68      5.43 o 
   3  -2  11     1159.92     1152.71     15.61 o 
   4  -2  11     1142.97     1092.19     12.81 o 
   5  -2  11      508.96      476.20      8.87 o 
   6  -2  11        0.06       10.87      4.03 o 
   7  -2  11      139.17      187.21      6.76 o 
   8  -2  11      942.28      956.88     15.30 o 
   9  -2  11     1663.56     1762.83     21.17 o 
  10  -2  11      199.95      214.06     12.13 o 
  11  -2  11       35.72       23.25      8.55 o 
 -14  -1  11      853.41      919.07     18.86 o 
 -13  -1  11      883.92      895.55     16.04 o 
 -12  -1  11     1051.44     1096.79     19.84 o 
 -11  -1  11       35.22       39.52      5.48 o 
 -10  -1  11      404.70      434.61     10.37 o 
  -9  -1  11     1439.34     1377.35     18.91 o 
  -8  -1  11      958.10      940.42     17.56 o 
  -7  -1  11      541.43      590.84     10.34 o 
  -6  -1  11     1610.43     1618.75     14.77 o 
  -5  -1  11       64.51       73.53      3.88 o 
  -4  -1  11      633.69      589.59      6.70 o 
  -3  -1  11     4833.60     4849.92     31.06 o 
  -2  -1  11     6828.12     6690.86     38.73 o 
  -1  -1  11     1548.46     1435.05     10.31 o 
   0  -1  11      128.98      132.56      3.35 o 
   1  -1  11      387.96      335.09      5.41 o 
   2  -1  11      301.99      269.97      5.67 o 
   3  -1  11     1105.92     1073.67     12.31 o 
   4  -1  11      820.18      758.00     10.48 o 
   5  -1  11        6.12        5.87      4.00 o 
   6  -1  11       11.39        1.24      3.94 o 
   7  -1  11      335.00      347.46      8.35 o 
   8  -1  11      687.86      728.76     11.91 o 
   9  -1  11      211.18      245.63      8.11 o 
  10  -1  11      536.34      504.90     15.98 o 
  11  -1  11      172.60      165.42      8.99 o 
 -14   0  11     1089.29     1124.99     26.60 o 
 -13   0  11     1418.14     1384.83     22.16 o 
 -12   0  11      107.36      110.15      7.09 o 
 -11   0  11        1.01       -1.14      4.33 o 
 -10   0  11     1180.54     1138.39     15.41 o 
  -9   0  11      320.96      330.10     11.71 o 
  -8   0  11        2.74       -2.27      5.04 o 
  -7   0  11     1901.48     1906.21     23.83 o 
  -6   0  11     1061.78     1070.51     14.17 o 
  -5   0  11      396.69      421.19      5.26 o 
  -4   0  11       28.58       35.45      2.60 o 
  -3   0  11     2947.60     3021.58     21.03 o 
  -2   0  11     1617.16     1589.45     11.41 o 
  -1   0  11     2103.43     2167.09     15.28 o 
   0   0  11     1218.66     1447.76     11.87 o 
   1   0  11      152.45      164.91      4.07 o 
   2   0  11      966.91      926.79      9.04 o 
   3   0  11      710.78      617.65      8.43 o 
   4   0  11     1488.16     1490.82     14.73 o 
   5   0  11      222.67      190.60      5.88 o 
   6   0  11        0.20       -0.93      3.44 o 
   7   0  11     1085.53     1113.89     13.45 o 
   8   0  11     1426.86     1490.11     16.51 o 
   9   0  11      568.14      542.50     13.67 o 
  10   0  11      751.82      733.12     12.96 o 
 -14   1  11     1253.29     1307.86     20.51 o 
 -13   1  11      785.22      787.44     16.75 o 
 -12   1  11        0.68        5.91      6.82 o 
 -11   1  11      332.95      337.70     10.65 o 
 -10   1  11     1772.64     1732.24     22.37 o 
  -9   1  11      530.06      532.55     10.16 o 
  -8   1  11     2693.43     2629.19     37.18 o 
  -7   1  11      319.30      299.07      7.06 o 
  -6   1  11      301.70      280.12      5.72 o 
  -5   1  11     1017.87     1085.54     12.74 o 
  -4   1  11      539.40      455.74      5.18 o 
  -3   1  11     7125.97     6918.81     43.27 o 
  -2   1  11     3757.07     3717.98     23.58 o 
  -1   1  11      845.06     1059.23      8.82 o 
   0   1  11      604.95      673.09      7.39 o 
   1   1  11     1960.61     1789.95     15.54 o 
   2   1  11      605.20      553.18      6.93 o 
   3   1  11     1496.06     1496.75     13.71 o 
   4   1  11     1056.14      989.51     10.97 o 
   5   1  11      116.21      156.25      5.59 o 
   6   1  11       54.61       46.80      4.25 o 
   7   1  11     1581.66     1633.71     16.99 o 
   8   1  11     1325.49     1360.68     15.79 o 
   9   1  11      189.12      167.98      6.94 o 
  10   1  11        5.19        8.59      5.85 o 
 -13   2  11      142.79      165.37      9.60 o 
 -12   2  11       10.41        4.94      6.14 o 
 -11   2  11     1154.63     1176.57     24.07 o 
 -10   2  11     1296.80     1247.25     21.07 o 
  -9   2  11      573.96      521.17     11.71 o 
  -8   2  11     1598.71     1574.23     18.66 o 
  -7   2  11      580.69      545.73     10.19 o 
  -6   2  11       12.47       12.80      3.25 o 
  -5   2  11      587.45      622.88      6.76 o 
  -4   2  11     2334.46     2247.33     17.27 o 
  -3   2  11     3553.12     3575.05     23.74 o 
  -2   2  11     2886.09     2850.15     20.37 o 
  -1   2  11      646.21      695.22      7.28 o 
   0   2  11     3939.11     3979.51     29.82 o 
   1   2  11     1124.75     1178.20     12.13 o 
   2   2  11      969.00      915.22     10.40 o 
   3   2  11       65.83       80.30      4.00 o 
   4   2  11      327.95      326.85      7.31 o 
   5   2  11       16.50       10.05      3.68 o 
   6   2  11        9.05        0.36      3.63 o 
   7   2  11     1361.92     1314.39     15.08 o 
   8   2  11     1536.18     1560.26     17.16 o 
   9   2  11      351.49      365.22      9.11 o 
  10   2  11       94.38      101.88      6.53 o 
 -13   3  11      191.18      179.07      9.82 o 
 -12   3  11       38.02       38.16      7.13 o 
 -11   3  11      606.06      604.05     15.30 o 
 -10   3  11      718.70      657.93     15.42 o 
  -9   3  11     1126.01     1124.98     15.62 o 
  -8   3  11     1462.08     1387.36     15.72 o 
  -7   3  11     3513.31     3240.95     33.43 o 
  -6   3  11       53.31       62.11      5.22 o 
  -5   3  11      269.78      210.23      5.27 o 
  -4   3  11     6850.79     6673.84     40.54 o 
  -3   3  11     1666.46     1573.46     11.70 o 
  -2   3  11     1229.97     1124.46     10.63 o 
  -1   3  11     2246.66     2318.83     20.16 o 
   0   3  11     3043.04     3128.40     25.00 o 
   1   3  11     1016.68     1061.96     11.69 o 
   2   3  11     2250.17     2102.25     19.18 o 
   3   3  11       24.17       23.79      4.13 o 
   4   3  11      311.38      375.80      8.17 o 
   5   3  11        0.35        5.18      3.76 o 
   6   3  11     1112.30     1059.12     13.83 o 
   7   3  11     1526.67     1578.76     18.04 o 
   8   3  11     1368.44     1352.88     18.26 o 
   9   3  11      491.58      498.34     10.72 o 
 -13   4  11        2.01       12.46      6.53 o 
 -12   4  11      350.69      348.68     11.97 o 
 -11   4  11      523.25      539.17     13.30 o 
 -10   4  11      734.49      801.42     17.27 o 
  -9   4  11      491.14      513.31     11.58 o 
  -8   4  11      808.20      841.82     13.13 o 
  -7   4  11       43.64       37.59      4.67 o 
  -6   4  11      323.03      337.69      5.67 o 
  -5   4  11     1826.86     1657.86     13.32 o 
  -4   4  11     5454.10     5248.36     32.65 o 
  -3   4  11     2299.05     2182.13     18.04 o 
  -2   4  11       17.34       19.48      2.96 o 
  -1   4  11     2015.03     2118.79     17.77 o 
   0   4  11     5511.13     5533.44     41.92 o 
   1   4  11      977.21      897.81     10.93 o 
   2   4  11      187.35      195.14      6.97 o 
   3   4  11       48.92       50.58      4.12 o 
   4   4  11      156.92      159.54      5.75 o 
   5   4  11        0.57       -0.20      3.77 o 
   6   4  11     1131.64     1116.97     14.81 o 
   7   4  11     1324.84     1359.21     16.63 o 
   8   4  11      634.75      652.55     11.99 o 
   9   4  11      163.58      177.34      7.78 o 
 -13   5  11       54.32       60.28      8.57 o 
 -12   5  11      230.87      243.74      9.77 o 
 -11   5  11     1374.64     1344.45     19.26 o 
 -10   5  11      521.21      495.82     11.21 o 
  -9   5  11      191.77      175.97      9.20 o 
  -8   5  11        2.96       -1.91      4.22 o 
  -7   5  11      213.61      209.11      5.99 o 
  -6   5  11       60.28       56.62      3.34 o 
  -5   5  11     1352.38     1344.75     12.43 o 
  -4   5  11     4327.65     4146.39     30.44 o 
  -3   5  11     5026.03     4991.70     41.64 o 
  -2   5  11      135.07      154.94      5.69 o 
  -1   5  11     4859.13     4988.82     34.94 o 
   0   5  11      821.88      794.89      9.01 o 
   1   5  11      904.39      947.89     10.99 o 
   2   5  11       67.09       61.81      4.47 o 
   3   5  11       72.58       76.09      4.40 o 
   4   5  11      315.03      311.76      7.05 o 
   5   5  11       45.69       41.18      5.24 o 
   6   5  11      882.66      909.63     13.93 o 
   7   5  11     1108.67     1085.62     14.88 o 
   8   5  11      571.06      584.93     12.40 o 
 -12   6  11      288.73      320.85     12.44 o 
 -11   6  11      769.40      783.62     22.30 o 
 -10   6  11      548.14      548.21     15.95 o 
  -9   6  11       76.76       77.76      5.90 o 
  -8   6  11        4.63        2.56      4.33 o 
  -7   6  11      108.75      102.08      4.56 o 
  -6   6  11      481.05      471.61      7.65 o 
  -5   6  11      752.40      711.39     10.52 o 
  -4   6  11      119.08      164.73      5.18 o 
  -3   6  11       28.47       17.38      4.35 o 
  -2   6  11     1427.44     1314.97     14.41 o 
  -1   6  11     2436.39     2457.46     21.63 o 
   0   6  11      401.70      408.04      7.07 o 
   1   6  11     1406.38     1296.29     12.86 o 
   2   6  11      604.94      638.18     10.36 o 
   3   6  11      345.02      337.79      7.71 o 
   4   6  11      269.38      274.78      7.19 o 
   5   6  11      727.85      703.98     10.78 o 
   6   6  11      660.33      677.73     11.59 o 
   7   6  11      461.71      425.74     10.25 o 
   8   6  11      160.92      157.07      8.89 o 
 -12   7  11      581.68      616.52     17.71 o 
 -11   7  11      818.63      829.87     25.33 o 
 -10   7  11      377.13      345.78     12.20 o 
  -9   7  11       38.29       30.00      6.59 o 
  -8   7  11       38.05       43.95      4.48 o 
  -7   7  11       22.65       26.92      4.72 o 
  -6   7  11     1381.79     1375.64     26.27 o 
  -5   7  11      292.59      296.88      7.46 o 
  -4   7  11      897.93      963.19     13.48 o 
  -3   7  11       60.61       36.95      5.01 o 
  -2   7  11      412.21      396.19      9.78 o 
  -1   7  11      544.82      532.36      9.30 o 
   0   7  11     1993.99     2042.48     20.82 o 
   1   7  11     1376.65     1342.25     15.30 o 
   2   7  11      150.20      159.39      7.68 o 
   3   7  11       19.80       24.99      4.79 o 
   4   7  11      348.03      361.28      8.69 o 
   5   7  11      353.02      320.90      8.61 o 
   6   7  11     1605.29     1713.23     23.60 o 
   7   7  11      790.40      783.49     14.91 o 
 -11   8  11      342.79      336.92     12.45 o 
 -10   8  11      105.95      123.11      9.80 o 
  -9   8  11        1.35        2.29      6.97 o 
  -8   8  11        0.33       -1.11      4.70 o 
  -7   8  11      181.28      177.01      7.97 o 
  -6   8  11      255.47      247.74      9.39 o 
  -5   8  11     1061.40     1089.99     13.90 o 
  -4   8  11      440.87      399.66      9.34 o 
  -3   8  11       10.46       11.95      4.96 o 
  -2   8  11      629.45      702.34     13.09 o 
  -1   8  11      930.81      880.41     14.73 o 
   0   8  11     1231.92     1227.63     15.24 o 
   1   8  11      258.65      300.46     11.70 o 
   2   8  11      121.83      111.41      5.83 o 
   3   8  11       97.50       94.94      7.77 o 
   4   8  11       16.38       26.12      4.95 o 
   5   8  11      365.07      414.85      9.84 o 
   6   8  11     1556.10     1552.76     19.82 o 
 -10   9  11       94.35       84.31     12.86 o 
  -9   9  11        2.29      -14.58      8.13 o 
  -8   9  11       26.32       31.61      5.79 o 
  -7   9  11      307.11      297.27     10.42 o 
  -6   9  11       82.55       83.60      7.19 o 
  -5   9  11      346.31      371.38      9.62 o 
  -4   9  11      133.04      144.98      7.02 o 
  -3   9  11       34.22       30.83      5.80 o 
  -2   9  11     1218.85     1198.41     22.04 o 
  -1   9  11      554.31      558.50     12.45 o 
   0   9  11      733.05      760.05     16.79 o 
   1   9  11       66.31       67.89      6.49 o 
   2   9  11       81.98      104.91      6.45 o 
   3   9  11      797.36      774.10     20.30 o 
   4   9  11       36.66       46.68      6.15 o 
   5   9  11     2071.33     2220.73     29.44 o 
  -9  10  11        6.05       -6.47      8.96 o 
  -8  10  11       40.51       44.17      6.52 o 
  -7  10  11       60.66       56.15     12.07 o 
  -6  10  11      559.14      582.48     14.77 o 
  -5  10  11      281.08      293.58     10.42 o 
  -4  10  11      241.63      250.39      8.96 o 
  -3  10  11      153.02      168.51     11.88 o 
  -2  10  11      571.66      586.21     13.17 o 
  -1  10  11      247.66      255.64     13.57 o 
   0  10  11      622.92      631.78     15.88 o 
   1  10  11       11.83       10.64      6.87 o 
   2  10  11      165.52      159.64      8.05 o 
   3  10  11      112.90      103.12      8.27 o 
  -8  11  11       75.75       89.16      8.05 o 
  -7  11  11       40.48       42.12      7.38 o 
  -6  11  11      736.34      672.26     14.68 o 
  -5  11  11      212.41      217.26      9.94 o 
  -4  11  11        8.02        6.13      7.02 o 
  -3  11  11      483.36      462.80     12.43 o 
  -2  11  11      646.59      673.14     14.58 o 
  -1  11  11     1185.75     1210.70     19.68 o 
   0  11  11       28.52       25.51      7.48 o 
   1  11  11        5.40        6.82      7.34 o 
  -5  12  11      449.74      507.22     16.02 o 
  -4  12  11      112.07      125.71      9.08 o 
  -3  12  11      774.53      812.72     16.73 o 
  -2  12  11     1086.03     1100.90     19.17 o 
   0 -16  12      248.95      244.64     10.05 o 
   1 -16  12      219.19      227.87      9.83 o 
  -4 -15  12      495.12      474.03     11.74 o 
  -3 -15  12      167.75      146.39      8.74 o 
  -2 -15  12        2.89       -5.28      5.79 o 
  -1 -15  12      363.62      368.40     11.15 o 
   0 -15  12     1035.54     1028.67     18.38 o 
   1 -15  12      187.87      182.17      9.73 o 
   2 -15  12       88.67       71.54      7.10 o 
   3 -15  12       59.38       37.77      6.42 o 
   4 -15  12       80.35       84.16      7.18 o 
   5 -15  12      316.74      341.76     10.66 o 
  -6 -14  12       22.05       39.54      8.76 o 
  -5 -14  12      479.02      473.55     11.29 o 
  -4 -14  12      602.37      651.63     12.85 o 
  -3 -14  12      131.97      108.99      7.92 o 
  -2 -14  12       11.29       16.31      5.45 o 
  -1 -14  12      588.16      631.08     12.99 o 
   0 -14  12     1087.32     1072.06     16.83 o 
   1 -14  12      432.55      443.14     11.80 o 
   2 -14  12       26.75       38.60      6.29 o 
   3 -14  12       57.79       48.35      6.44 o 
   4 -14  12       63.91       81.15      6.86 o 
   5 -14  12      986.93      974.37     17.04 o 
   6 -14  12      151.84      134.99      7.88 o 
  -7 -13  12       15.19        7.56      6.75 o 
  -6 -13  12      104.87       95.15      8.47 o 
  -5 -13  12      660.50      604.25     11.81 o 
  -4 -13  12     1398.71     1403.37     18.07 o 
  -3 -13  12       77.68       75.92      6.48 o 
  -2 -13  12        0.71       -3.37      4.89 o 
  -1 -13  12      335.94      333.12      9.82 o 
   0 -13  12     1297.36     1311.74     17.13 o 
   1 -13  12       64.28       69.92      6.77 o 
   2 -13  12        0.07       -1.21      5.99 o 
   3 -13  12        0.39       -9.52      5.25 o 
   4 -13  12      342.47      352.26     10.17 o 
   5 -13  12      489.42      454.46     13.54 o 
   6 -13  12      499.59      541.58     11.87 o 
   7 -13  12      391.40      360.95     11.91 o 
  -8 -12  12      133.94      143.26      8.65 o 
  -7 -12  12      130.15      124.85      7.98 o 
  -6 -12  12      299.46      329.26     10.70 o 
  -5 -12  12      509.73      533.95     10.88 o 
  -4 -12  12      234.24      219.03      7.08 o 
  -3 -12  12      115.05      129.71      6.72 o 
  -2 -12  12        1.37       -1.01      4.28 o 
  -1 -12  12     1778.39     1785.51     22.92 o 
   0 -12  12     1257.57     1245.35     16.08 o 
   1 -12  12       70.81       48.48      6.04 o 
   2 -12  12       15.74       21.04      5.52 o 
   3 -12  12       27.02       11.47      5.32 o 
   4 -12  12     1337.66     1295.83     18.31 o 
   5 -12  12      186.92      177.75      7.11 o 
   6 -12  12      706.61      728.54     13.23 o 
   7 -12  12       35.65       37.90      5.24 o 
   8 -12  12        5.54        0.64      6.73 o 
  -9 -11  12        3.41        3.32      5.94 o 
  -8 -11  12      220.54      223.09      8.70 o 
  -7 -11  12      324.47      295.93      9.37 o 
  -6 -11  12      249.51      255.19      9.36 o 
  -5 -11  12      303.00      341.97     11.53 o 
  -4 -11  12       46.13       41.57      4.94 o 
  -3 -11  12      120.40      126.48      5.87 o 
  -2 -11  12     1466.85     1449.96     16.88 o 
  -1 -11  12     2477.27     2568.26     24.11 o 
   0 -11  12      366.00      403.35      9.96 o 
   1 -11  12       14.54       17.28      4.50 o 
   2 -11  12       38.05       26.22      4.79 o 
   3 -11  12       38.09       45.32      5.17 o 
   4 -11  12      789.91      805.95     11.60 o 
   5 -11  12      820.37      817.32     10.89 o 
   6 -11  12      458.39      478.00      9.31 o 
   7 -11  12      254.46      247.99      8.07 o 
   8 -11  12       73.80       86.63      6.05 o 
   9 -11  12      487.17      487.94     14.76 o 
 -10 -10  12        9.32        0.67      5.68 o 
  -9 -10  12      269.44      259.02      8.34 o 
  -8 -10  12      329.30      324.22      9.58 o 
  -7 -10  12     1445.00     1442.44     17.29 o 
  -6 -10  12     2219.60     2113.95     24.08 o 
  -5 -10  12      765.70      784.69     11.89 o 
  -4 -10  12      292.90      316.02      7.42 o 
  -3 -10  12     2496.19     2523.82     24.38 o 
  -2 -10  12     3378.74     3438.47     29.79 o 
  -1 -10  12      857.95      839.11     12.26 o 
   0 -10  12      152.04      159.15      9.20 o 
   1 -10  12      553.32      557.70      9.69 o 
   2 -10  12       31.16       54.61      5.06 o 
   3 -10  12     2166.31     2188.48     20.59 o 
   4 -10  12     1125.58     1054.34     12.12 o 
   5 -10  12     1080.90     1038.76     11.79 o 
   6 -10  12       23.94       26.98      4.05 o 
   7 -10  12      151.15      132.92      5.57 o 
   8 -10  12      670.77      723.61     15.21 o 
   9 -10  12      657.44      661.50     12.53 o 
 -11  -9  12        8.67        4.32      5.91 o 
 -10  -9  12       12.41       20.83      4.99 o 
  -9  -9  12      107.11      138.02      7.01 o 
  -8  -9  12      367.63      392.75      9.27 o 
  -7  -9  12     1408.76     1431.56     16.82 o 
  -6  -9  12      704.84      664.07     10.24 o 
  -5  -9  12      634.05      608.38      9.32 o 
  -4  -9  12       79.14       76.85      4.41 o 
  -3  -9  12     3063.16     3031.12     26.28 o 
  -2  -9  12     1265.62     1357.08     14.47 o 
  -1  -9  12     1030.15     1062.12     12.88 o 
   0  -9  12      236.11      257.49      6.99 o 
   1  -9  12      440.10      387.28      9.64 o 
   2  -9  12       88.32       91.79      4.13 o 
   3  -9  12     2728.62     2653.66     20.03 o 
   4  -9  12      532.82      485.83      8.46 o 
   5  -9  12      177.68      218.08      5.42 o 
   6  -9  12     1141.15     1095.58     12.16 o 
   7  -9  12       78.04       66.40      4.71 o 
   8  -9  12      249.89      263.02      7.46 o 
   9  -9  12      322.55      367.71      9.78 o 
  10  -9  12      110.03       89.67      6.54 o 
 -11  -8  12       15.36       16.70      5.20 o 
 -10  -8  12       15.50        2.73      4.85 o 
  -9  -8  12      143.55      128.02      6.45 o 
  -8  -8  12      336.83      298.98      8.22 o 
  -7  -8  12     1079.86     1060.34     14.32 o 
  -6  -8  12      700.20      701.56     10.08 o 
  -5  -8  12      449.72      416.33      7.11 o 
  -4  -8  12     1142.70     1221.35     12.42 o 
  -3  -8  12     2569.98     2589.81     24.04 o 
  -2  -8  12     3821.21     3990.47     41.38 o 
  -1  -8  12      387.08      436.05      8.45 o 
   0  -8  12      433.87      451.89      7.01 o 
   1  -8  12       12.09       17.97      3.26 o 
   2  -8  12       45.41       43.61      3.27 o 
   3  -8  12      596.48      612.91      7.66 o 
   4  -8  12      479.17      583.66      8.18 o 
   5  -8  12      678.24      639.18      8.43 o 
   6  -8  12      318.62      293.30      7.22 o 
   7  -8  12      421.05      459.47      9.30 o 
   8  -8  12     1614.57     1574.38     18.38 o 
   9  -8  12      110.37      138.74      7.02 o 
  10  -8  12      158.11      173.18      7.88 o 
 -12  -7  12      242.62      258.81      8.68 o 
 -11  -7  12       64.28       53.81      5.51 o 
 -10  -7  12       11.16        4.42      4.68 o 
  -9  -7  12      342.89      348.65      8.86 o 
  -8  -7  12     1083.26     1149.95     13.60 o 
  -7  -7  12      333.55      339.76      8.56 o 
  -6  -7  12      798.62      768.73      9.23 o 
  -5  -7  12       43.73       33.34      3.23 o 
  -4  -7  12     3147.28     3185.21     23.88 o 
  -3  -7  12     6296.24     6308.05     49.12 o 
  -2  -7  12     2583.06     2547.12     25.52 o 
  -1  -7  12       96.00       87.15      3.51 o 
   0  -7  12     1689.33     1673.72     14.79 o 
   1  -7  12      266.12      306.46      5.76 o 
   2  -7  12     2341.91     2315.85     17.77 o 
   3  -7  12       54.42       54.17      3.48 o 
   4  -7  12     1762.40     1810.02     16.52 o 
   5  -7  12      583.77      558.00      7.72 o 
   6  -7  12      917.94      879.20     11.10 o 
   7  -7  12      922.92      975.48     14.03 o 
   8  -7  12     1796.36     1811.00     22.69 o 
   9  -7  12     1574.94     1498.31     20.68 o 
  10  -7  12      695.98      752.04     15.14 o 
 -12  -6  12       51.08       68.92      6.80 o 
 -11  -6  12       14.97        8.06      4.54 o 
 -10  -6  12      265.31      248.55      8.32 o 
  -9  -6  12      762.07      770.06     16.18 o 
  -8  -6  12     1239.67     1207.78     14.68 o 
  -7  -6  12        1.99       -2.16      3.38 o 
  -6  -6  12      402.42      340.70      6.36 o 
  -5  -6  12      148.84      152.76      4.62 o 
  -4  -6  12     5050.01     5135.25     40.06 o 
  -3  -6  12     4153.67     4188.10     30.61 o 
  -2  -6  12      810.90      781.19      9.67 o 
  -1  -6  12      565.61      634.13      8.85 o 
   0  -6  12      338.96      343.95      5.37 o 
   1  -6  12     1334.52     1379.88     13.53 o 
   2  -6  12      871.53      876.82      8.94 o 
   3  -6  12      126.57      156.59      4.23 o 
   4  -6  12      669.27      691.34      9.29 o 
   5  -6  12        4.19        7.21      3.35 o 
   6  -6  12      592.05      527.52      9.10 o 
   7  -6  12     2051.14     2073.32     22.36 o 
   8  -6  12      962.67     1012.69     15.23 o 
   9  -6  12      601.85      594.25     12.88 o 
  10  -6  12       14.68        5.00      5.96 o 
  11  -6  12      396.83      417.32     11.00 o 
 -13  -5  12      687.45      646.15     14.01 o 
 -12  -5  12       75.21       77.59      5.64 o 
 -11  -5  12      122.27      101.43      5.85 o 
 -10  -5  12      902.76      884.08     13.53 o 
  -9  -5  12     1195.80     1225.82     14.90 o 
  -8  -5  12      875.20      875.88     11.98 o 
  -7  -5  12      515.66      488.69      8.88 o 
  -6  -5  12     2513.22     2496.47     20.16 o 
  -5  -5  12      373.65      403.54      5.97 o 
  -4  -5  12     2760.02     2689.22     22.52 o 
  -3  -5  12     3759.49     3403.81     29.47 o 
  -2  -5  12     7907.86     8045.80     51.32 o 
  -1  -5  12       56.53       57.09      2.87 o 
   0  -5  12      190.96      179.88      3.74 o 
   1  -5  12     2524.99     2539.17     17.68 o 
   2  -5  12     1556.56     1453.23     12.46 o 
   3  -5  12     1482.64     1498.05     15.77 o 
   4  -5  12      192.82      224.71      6.00 o 
   5  -5  12     1570.84     1514.32     14.52 o 
   6  -5  12      222.85      186.37      6.61 o 
   7  -5  12      966.90     1008.13     13.63 o 
   8  -5  12     1573.57     1579.76     19.01 o 
   9  -5  12      433.39      467.73     15.13 o 
  10  -5  12       54.45       80.17      7.19 o 
  11  -5  12       47.01       30.86      6.70 o 
 -13  -4  12      490.91      471.28     13.28 o 
 -12  -4  12       83.20       87.58      5.92 o 
 -11  -4  12      716.19      726.95     10.90 o 
 -10  -4  12     1000.05      975.66     13.75 o 
  -9  -4  12      532.89      520.82      9.61 o 
  -8  -4  12        3.38        4.25      3.47 o 
  -7  -4  12      304.37      246.26      6.86 o 
  -6  -4  12     2215.55     2163.60     18.09 o 
  -5  -4  12      953.31     1032.62      9.84 o 
  -4  -4  12      437.45      364.39      5.06 o 
  -3  -4  12     5337.37     5267.96     35.29 o 
  -2  -4  12     3758.04     3623.71     27.49 o 
  -1  -4  12      353.13      363.33      5.14 o 
   0  -4  12     2187.02     2230.78     16.18 o 
   1  -4  12     1771.73     1535.04     12.95 o 
   2  -4  12     1521.31     1466.26     14.21 o 
   3  -4  12      886.13      917.47     10.86 o 
   4  -4  12     1000.05      950.74     12.13 o 
   5  -4  12      181.84      170.15      6.43 o 
   6  -4  12     4326.10     4230.33     36.31 o 
   7  -4  12     1314.76     1327.18     15.95 o 
   8  -4  12     2474.71     2505.15     27.89 o 
   9  -4  12      346.20      369.54     11.41 o 
  10  -4  12      152.31      176.33      7.67 o 
  11  -4  12       94.23       82.72      8.14 o 
 -13  -3  12       44.65       43.83      8.27 o 
 -12  -3  12       32.89       29.13      5.62 o 
 -11  -3  12      814.51      835.04     17.44 o 
 -10  -3  12     1936.83     1890.27     19.90 o 
  -9  -3  12     2338.59     2407.08     23.12 o 
  -8  -3  12     1299.11     1199.01     13.08 o 
  -7  -3  12       89.87       67.61      3.78 o 
  -6  -3  12     1680.80     1644.70     15.43 o 
  -5  -3  12     2023.68     1985.45     15.94 o 
  -4  -3  12     4798.96     4643.76     30.93 o 
  -3  -3  12     2595.13     2502.23     19.40 o 
  -2  -3  12     4178.47     4174.72     27.45 o 
  -1  -3  12      933.24      902.89      8.18 o 
   0  -3  12     1663.54     1573.28     13.82 o 
   1  -3  12     2297.13     2129.94     19.12 o 
   2  -3  12     2006.37     2062.95     17.36 o 
   3  -3  12      925.30      909.56     10.62 o 
   4  -3  12      241.29      243.21      6.01 o 
   5  -3  12     2824.23     2808.27     27.54 o 
   6  -3  12     1206.75     1154.97     15.56 o 
   7  -3  12     2471.34     2486.07     26.11 o 
   8  -3  12      786.20      851.33     19.80 o 
   9  -3  12       22.73       23.20      5.42 o 
  10  -3  12       93.14       62.66      6.59 o 
  11  -3  12      688.01      630.42     14.50 o 
 -13  -2  12       19.16       22.97      7.39 o 
 -12  -2  12        3.36       -4.19      5.42 o 
 -11  -2  12     1024.99      997.33     16.31 o 
 -10  -2  12     2747.20     2615.09     38.11 o 
  -9  -2  12      296.54      272.20      7.90 o 
  -8  -2  12      153.90      139.52      4.14 o 
  -7  -2  12      338.49      323.86      5.56 o 
  -6  -2  12     1550.27     1573.27     12.27 o 
  -5  -2  12     2892.22     2861.53     22.97 o 
  -4  -2  12     4874.56     4889.78     32.69 o 
  -3  -2  12     1906.17     1765.04     13.84 o 
  -2  -2  12     2426.51     2623.64     18.45 o 
  -1  -2  12      457.71      433.69      4.80 o 
   0  -2  12      674.82      538.82      7.34 o 
   1  -2  12     2228.24     2130.32     17.14 o 
   2  -2  12      788.02      734.29      8.61 o 
   3  -2  12      381.58      360.82      6.89 o 
   4  -2  12      429.55      346.62      7.86 o 
   5  -2  12      427.60      504.61      9.75 o 
   6  -2  12     2355.84     2203.13     23.36 o 
   7  -2  12     2249.01     2366.10     28.99 o 
   8  -2  12     1177.20     1184.12     17.34 o 
   9  -2  12      183.75      200.58      8.31 o 
  10  -2  12       84.48       63.80      6.36 o 
 -13  -1  12       38.93       34.79      8.01 o 
 -12  -1  12      163.77      166.27      9.43 o 
 -11  -1  12     1246.00     1190.53     16.73 o 
 -10  -1  12     1360.80     1404.47     19.25 o 
  -9  -1  12      139.51      125.17      7.41 o 
  -8  -1  12     5314.73     5265.35     59.26 o 
  -7  -1  12       95.72       97.83      4.57 o 
  -6  -1  12     1329.33     1451.77     16.55 o 
  -5  -1  12     8798.78     8992.48     65.95 o 
  -4  -1  12     3554.93     3387.38     27.01 o 
  -3  -1  12     1772.98     1813.04     13.84 o 
  -2  -1  12      451.20      502.81      5.17 o 
  -1  -1  12     3307.35     3320.69     20.89 o 
   0  -1  12     2313.25     2291.07     18.36 o 
   1  -1  12     1684.53     1692.95     15.29 o 
   2  -1  12     2043.61     2001.38     17.64 o 
   3  -1  12       62.39       61.85      4.35 o 
   4  -1  12      362.56      375.57      7.76 o 
   5  -1  12      349.50      288.63      7.42 o 
   6  -1  12     1890.18     2026.29     20.74 o 
   7  -1  12      781.74      759.06     12.46 o 
   8  -1  12      132.19      132.37      7.64 o 
   9  -1  12      182.44      157.15      7.18 o 
  10  -1  12      785.25      789.67     14.30 o 
 -13   0  12       84.97       79.50      8.33 o 
 -12   0  12      535.10      520.60     14.80 o 
 -11   0  12      733.12      686.51     12.45 o 
 -10   0  12      643.34      617.32     12.11 o 
  -9   0  12      152.10      161.11     13.90 o 
  -8   0  12     1363.54     1343.69     20.37 o 
  -7   0  12      246.00      247.65      7.62 o 
  -6   0  12     3610.53     3567.24     39.35 o 
  -5   0  12     2526.66     2516.05     21.00 o 
  -4   0  12     1026.02      995.45      9.24 o 
  -3   0  12      431.05      476.33      5.80 o 
  -2   0  12      644.66      568.41      5.93 o 
  -1   0  12     4071.63     4178.03     28.36 o 
   0   0  12     2940.08     2808.04     22.48 o 
   1   0  12      661.07      657.66      8.38 o 
   2   0  12      395.51      368.79      5.90 o 
   3   0  12        0.06       -1.56      3.10 o 
   4   0  12      674.21      746.84     10.14 o 
   5   0  12     2364.56     2243.80     20.51 o 
   6   0  12     1627.93     1761.82     17.64 o 
   7   0  12     1247.64     1234.19     15.09 o 
   8   0  12        0.49       -5.10      4.58 o 
   9   0  12      514.33      486.75     10.77 o 
  10   0  12      503.66      515.58     11.52 o 
 -13   1  12       65.89       92.31      8.39 o 
 -12   1  12      195.58      217.79     10.90 o 
 -11   1  12      444.52      442.80     11.80 o 
 -10   1  12       20.27       27.96      6.77 o 
  -9   1  12      500.39      513.87     11.05 o 
  -8   1  12        2.04        5.82      5.60 o 
  -7   1  12      125.00      115.87      6.10 o 
  -6   1  12     3482.62     3432.70     30.55 o 
  -5   1  12     1317.31     1321.35     11.14 o 
  -4   1  12     1867.34     1939.16     14.64 o 
  -3   1  12      636.30      633.87      6.50 o 
  -2   1  12     2999.64     3048.96     21.74 o 
  -1   1  12     3539.97     3432.74     24.11 o 
   0   1  12     1745.42     1890.73     15.98 o 
   1   1  12       95.50       62.16      3.52 o 
   2   1  12      372.71      376.56      6.12 o 
   3   1  12        5.70        0.46      3.17 o 
   4   1  12        4.05        4.32      3.35 o 
   5   1  12      964.11     1130.53     13.15 o 
   6   1  12     1326.55     1291.75     14.63 o 
   7   1  12      502.48      553.23      9.96 o 
   8   1  12      247.74      233.73      7.51 o 
   9   1  12      144.99      142.43      6.70 o 
  10   1  12      863.41      851.02     14.43 o 
 -13   2  12      230.21      237.92     10.82 o 
 -12   2  12      350.65      363.90     13.16 o 
 -11   2  12      790.79      782.29     17.15 o 
 -10   2  12        4.93       -9.70      6.14 o 
  -9   2  12      434.08      426.88     11.18 o 
  -8   2  12      166.42      161.54      7.48 o 
  -7   2  12      319.08      337.64      9.34 o 
  -6   2  12     1894.49     1901.84     22.33 o 
  -5   2  12      940.55      938.69      8.70 o 
  -4   2  12     1970.03     2019.91     16.09 o 
  -3   2  12      514.89      546.87      6.68 o 
  -2   2  12     6209.15     6192.66     39.41 o 
  -1   2  12     1788.19     1724.04     13.71 o 
   0   2  12      734.83      777.03      9.40 o 
   1   2  12        1.65        2.40      3.09 o 
   2   2  12        0.27       -0.43      3.01 o 
   3   2  12       45.88       39.72      4.14 o 
   4   2  12        7.14       11.90      3.97 o 
   5   2  12      317.20      341.23      8.11 o 
   6   2  12     3745.17     3697.90     34.68 o 
   7   2  12      106.76       93.67      5.89 o 
   8   2  12      141.17      121.44      6.54 o 
   9   2  12      459.17      443.97     11.00 o 
 -13   3  12      446.58      475.05     13.97 o 
 -12   3  12      995.11     1029.71     18.45 o 
 -11   3  12      118.82      132.39      9.26 o 
 -10   3  12      587.90      548.24     18.32 o 
  -9   3  12     1340.55     1320.14     19.71 o 
  -8   3  12       72.12       63.67      5.13 o 
  -7   3  12      443.99      460.37      8.97 o 
  -6   3  12     1769.43     1663.20     20.19 o 
  -5   3  12     1334.77     1265.57     12.25 o 
  -4   3  12     1048.87     1092.10     10.54 o 
  -3   3  12      443.95      480.22      6.36 o 
  -2   3  12     1179.91     1317.95     15.69 o 
  -1   3  12      509.73      572.92      8.10 o 
   0   3  12      254.30      259.05      6.12 o 
   1   3  12      165.13      175.32      5.34 o 
   2   3  12       85.76       72.69      4.86 o 
   3   3  12       35.86       53.95      4.42 o 
   4   3  12      703.55      681.06     13.83 o 
   5   3  12     1999.95     2025.81     21.81 o 
   6   3  12     1251.98     1244.06     15.55 o 
   7   3  12       76.03       79.97      5.77 o 
   8   3  12      246.32      257.95      8.50 o 
   9   3  12      983.56      977.04     16.88 o 
 -13   4  12      262.57      277.88     11.08 o 
 -12   4  12      971.24     1017.34     18.42 o 
 -11   4  12       26.15       29.33      7.62 o 
 -10   4  12      309.33      311.75     12.23 o 
  -9   4  12        0.15       -2.17      6.20 o 
  -8   4  12        3.49       -0.84      4.44 o 
  -7   4  12      314.88      287.05      7.89 o 
  -6   4  12      604.85      636.10      8.34 o 
  -5   4  12     1379.10     1385.37     12.98 o 
  -4   4  12       33.39       40.97      3.31 o 
  -3   4  12     2004.25     1969.78     17.82 o 
  -2   4  12     5987.83     5938.41     43.11 o 
  -1   4  12     4112.10     4093.92     37.31 o 
   0   4  12        4.68        4.87      3.68 o 
   1   4  12       31.91       29.27      3.56 o 
   2   4  12      321.87      348.21      8.20 o 
   3   4  12       10.52       23.23      4.18 o 
   4   4  12     1345.52     1339.96     14.83 o 
   5   4  12     1678.74     1675.85     19.34 o 
   6   4  12      635.44      609.61     15.80 o 
   7   4  12       58.32       53.05      5.62 o 
   8   4  12      435.54      498.83     10.94 o 
 -12   5  12      582.92      582.06     13.66 o 
 -11   5  12      445.18      458.94     11.76 o 
 -10   5  12       16.30       25.07      6.42 o 
  -9   5  12       79.74       80.41      6.15 o 
  -8   5  12      466.91      480.41     11.93 o 
  -7   5  12      780.60      722.66     10.70 o 
  -6   5  12      432.53      429.39      7.86 o 
  -5   5  12     3767.38     3806.39     28.98 o 
  -4   5  12      706.82      627.15      8.36 o 
  -3   5  12      884.80      847.41     12.08 o 
  -2   5  12     1391.10     1434.86     14.50 o 
  -1   5  12      398.77      508.71      8.95 o 
   0   5  12      576.51      502.89      7.39 o 
   1   5  12      151.41      175.34      6.40 o 
   2   5  12       71.04       53.57      4.26 o 
   3   5  12        6.19        3.33      3.47 o 
   4   5  12      782.62      811.86     12.07 o 
   5   5  12     1388.51     1420.79     16.66 o 
   6   5  12      556.17      570.10     10.80 o 
   7   5  12        1.61        3.66      4.82 o 
   8   5  12      457.26      458.16     12.14 o 
 -12   6  12      375.54      360.27     12.86 o 
 -11   6  12      251.17      272.02     11.10 o 
 -10   6  12        1.24        1.67      5.27 o 
  -9   6  12       58.92       59.85      6.19 o 
  -8   6  12      924.02      871.64     15.72 o 
  -7   6  12      417.41      415.79      8.07 o 
  -6   6  12      766.33      705.50     10.45 o 
  -5   6  12      188.05      207.43      7.95 o 
  -4   6  12       75.26       59.32      3.99 o 
  -3   6  12      346.36      384.84      8.76 o 
  -2   6  12      236.48      208.92      7.36 o 
  -1   6  12      786.38      812.84     10.31 o 
   0   6  12      537.38      488.52      9.09 o 
   1   6  12       47.83       42.66      4.93 o 
   2   6  12     1120.30     1144.59     14.25 o 
   3   6  12     1275.46     1225.73     15.43 o 
   4   6  12     1382.72     1426.25     15.57 o 
   5   6  12      484.51      485.25     11.57 o 
   6   6  12      443.60      459.15     10.95 o 
   7   6  12      369.17      398.71     11.09 o 
 -11   7  12       25.26       32.47      8.60 o 
 -10   7  12       89.27       92.40      9.55 o 
  -9   7  12       93.50      102.78      8.73 o 
  -8   7  12     1325.35     1244.71     19.72 o 
  -7   7  12      187.57      188.83      7.35 o 
  -6   7  12      922.05      940.58     15.34 o 
  -5   7  12        2.24        1.23      4.23 o 
  -4   7  12      695.51      575.33      9.45 o 
  -3   7  12       86.11      118.78      6.28 o 
  -2   7  12     2236.80     2131.98     24.96 o 
  -1   7  12      178.95      173.73      7.40 o 
   0   7  12       54.40       67.19      5.48 o 
   1   7  12       80.95      125.17      5.97 o 
   2   7  12      138.95      114.66      7.65 o 
   3   7  12      798.26      753.70     12.64 o 
   4   7  12      481.29      489.65      9.92 o 
   5   7  12      878.59      849.41     13.80 o 
   6   7  12       18.44       22.71      5.71 o 
 -11   8  12        4.45       -0.31      9.65 o 
 -10   8  12       92.36       89.64      9.37 o 
  -9   8  12      147.90      142.69      9.96 o 
  -8   8  12      538.95      532.06     11.33 o 
  -7   8  12      428.10      384.75     11.54 o 
  -6   8  12      353.04      376.11     13.00 o 
  -5   8  12       94.39       89.18      6.01 o 
  -4   8  12      370.51      390.95     11.75 o 
  -3   8  12     2193.40     2025.44     24.54 o 
  -2   8  12     1586.81     1629.69     21.33 o 
  -1   8  12      100.11      102.92      6.86 o 
   0   8  12        3.34        3.30      5.31 o 
   1   8  12       10.62       10.78      4.57 o 
   2   8  12      371.91      371.80     11.03 o 
   3   8  12      240.02      220.00      8.71 o 
   4   8  12      809.47      842.31     20.54 o 
   5   8  12      384.47      411.98     11.63 o 
 -10   9  12       60.71       58.46     10.79 o 
  -9   9  12      274.29      286.17     15.50 o 
  -8   9  12      307.24      329.97     10.40 o 
  -7   9  12      313.67      297.89     10.55 o 
  -6   9  12      184.34      183.90      8.79 o 
  -5   9  12       95.99       85.86      7.13 o 
  -4   9  12      868.67      880.73     15.98 o 
  -3   9  12     1619.93     1599.34     21.55 o 
  -2   9  12      359.56      359.26     12.59 o 
  -1   9  12       11.87       16.21      5.61 o 
   0   9  12        0.39        1.57      6.10 o 
   1   9  12      177.19      187.32      8.77 o 
   2   9  12      358.56      351.59     18.49 o 
   3   9  12      693.12      715.49     15.41 o 
   4   9  12      576.20      594.36     13.40 o 
  -9  10  12       31.22       31.89     16.19 o 
  -8  10  12      193.75      223.69      9.94 o 
  -7  10  12      325.14      293.55     11.28 o 
  -6  10  12       84.80       85.21      7.53 o 
  -5  10  12       85.68       88.58      7.46 o 
  -4  10  12      770.52      791.32     15.65 o 
  -3  10  12     1021.48     1066.95     17.55 o 
  -2  10  12      309.88      348.66     16.27 o 
  -1  10  12       46.15       51.05      6.74 o 
   0  10  12      183.85      201.21     10.31 o 
   1  10  12      185.98      204.38      9.49 o 
   2  10  12      543.46      554.44     14.36 o 
  -7  11  12      243.20      258.18     10.53 o 
  -6  11  12       87.26      102.79      8.13 o 
  -5  11  12      142.62      138.17      9.08 o 
  -4  11  12      797.64      832.96     17.74 o 
  -3  11  12      722.33      690.91     16.60 o 
  -2  11  12       47.53       38.72      7.04 o 
  -1  11  12      166.10      191.39     10.58 o 
   0  11  12      369.08      441.09     14.19 o 
  -4 -15  13       21.92       34.37      6.31 o 
  -3 -15  13      380.15      373.91     11.78 o 
  -2 -15  13     1210.34     1244.58     20.49 o 
  -1 -15  13      150.96      148.68      8.20 o 
   0 -15  13       16.48       20.15      6.11 o 
   1 -15  13      278.51      276.90     10.09 o 
   2 -15  13      206.14      174.81      8.19 o 
   3 -15  13      251.52      267.54      9.83 o 
   4 -15  13      318.65      310.81     10.35 o 
  -6 -14  13      178.23      167.44     11.45 o 
  -5 -14  13       59.22       61.24      8.08 o 
  -4 -14  13      393.50      366.56     10.58 o 
  -3 -14  13      894.55      974.43     15.24 o 
  -2 -14  13      626.23      620.21     12.90 o 
  -1 -14  13      444.55      468.88     11.54 o 
   0 -14  13      100.52       88.07      6.82 o 
   1 -14  13      299.63      299.58      9.42 o 
   2 -14  13      675.99      696.65     14.12 o 
   3 -14  13      195.73      181.33      8.78 o 
   4 -14  13      438.53      413.21     11.24 o 
   5 -14  13       93.17       91.42      7.86 o 
   6 -14  13       16.95       20.23      6.14 o 
  -7 -13  13      453.49      421.79     13.47 o 
  -6 -13  13      250.14      228.73     10.01 o 
  -5 -13  13        0.25        6.27      5.73 o 
  -4 -13  13      718.50      664.90     12.48 o 
  -3 -13  13     1194.91     1189.68     16.38 o 
  -2 -13  13      378.90      420.34     16.16 o 
  -1 -13  13      481.93      462.44     10.39 o 
   0 -13  13      438.56      468.84     10.56 o 
   1 -13  13      358.38      337.46     10.43 o 
   2 -13  13      357.19      382.17     10.91 o 
   3 -13  13      134.93      114.16      7.51 o 
   4 -13  13     1666.98     1709.33     20.96 o 
   5 -13  13       23.48       26.50      6.38 o 
   6 -13  13        7.58        7.98      5.56 o 
   7 -13  13      306.93      330.83     11.37 o 
  -8 -12  13      797.92      814.39     15.95 o 
  -7 -12  13      245.35      239.10      9.71 o 
  -6 -12  13      191.63      178.34      8.78 o 
  -5 -12  13        0.11       -4.63      5.25 o 
  -4 -12  13      160.34      187.89      8.08 o 
  -3 -12  13      850.99      786.45     12.71 o 
  -2 -12  13     1500.54     1499.52     17.84 o 
  -1 -12  13       25.99       30.28      5.21 o 
   0 -12  13      449.86      473.35     10.98 o 
   1 -12  13     1254.10     1270.63     22.94 o 
   2 -12  13      770.00      758.71     13.00 o 
   3 -12  13      650.26      634.10     12.01 o 
   4 -12  13     1127.92     1145.72     26.03 o 
   5 -12  13       24.53       17.79      4.59 o 
   6 -12  13        7.90        8.65      5.41 o 
   7 -12  13      267.36      301.51     10.65 o 
   8 -12  13      730.11      726.13     13.99 o 
  -9 -11  13      123.40      119.70      7.46 o 
  -8 -11  13      439.39      436.74     11.19 o 
  -7 -11  13       69.71       61.26      6.42 o 
  -6 -11  13      139.43      127.46      7.88 o 
  -5 -11  13        4.34        0.31      4.99 o 
  -4 -11  13      793.33      795.90     12.17 o 
  -3 -11  13     1230.33     1280.32     14.90 o 
  -2 -11  13       55.40       39.73      4.76 o
[truncated: 197,102 more chars]
